# Supplementary material for: Global household air pollution database: Kitchen concentrations and personal exposures of particulate matter and carbon monoxide
Source: Data Brief. 2018 Oct 27;21:1292–5. doi: 10.1016/j.dib.2018.10.120 (PMC6231029; doi:10.1016/j.dib.2018.10.120)
Supplement: Supplementary file 2 — Supplementary material [file mmc2.xlsx]

## Sheet: Sheet1
General Study Descriptives																																									PM Measurement Results
S No	WHO Region 1= AFR 2= AMR 3=EMR 4=EURO 5= SEA 6= WPR	Author	Title	Reference	Year	Study Label-Tag	Country	Province or State	District	Village/ Town/ Neighbourhood	Description of Village/Town/Neighborhood (Ambient Environment -highways,sources of ambient pollution)	Rural , Urban Classification	Study Design	Altitude (m)	Season(s)	Temperature range	Relative Humidity	Cooking Fuel(s)	Secondary Cooking Fuel(s)	Heating Fuel(s)	Type of Stove (s)	House Type; Construction Material	Kitchen Location(s)	Kitchen Type(s)	Ventilation Type(s)	Air Exchange Rate (m3/h)	Room Volume (s) (m3)	Kitchen volume (m3)	Family Size	SES Measures	Meal Description	Stove use ( hrs)	Fuel Quantity(kg/day)	Number of households/ participants	Number of ambient sites	Gender /Age groups of study participants	Additional exclusion/inclusion criteria	Pollutants Measured	Type of Measurements	Pollutants Modeled	PM Measurement Categorical Descriptives (Rural/Urban; Location; Season; Fuel Type; Kitchen Type;Stove Type;Others)	Has a subset; stratifying variable	Is a subset of Previous measurement in same study	PM size fraction	Mean PM2.5/PM10 Ratio (SD)	PM Size Distribution	PM Type of Measurement	PM Measurement Method	PM Location of Sampler
1	6	Cleary G J, Blackburn C R B	Air pollution in native huts in the highlands of New Guinea	Archives of Environmental Health, 17:785-794	1968	DB 1 General Study Descriptives	New Guinea			Baiyer River, Pompomere		Rural	Cross-sectional					Wood			Traditional		Indoors											9				PM, CO	Area
1	6	Cleary G J, Blackburn C R B	Air pollution in native huts in the highlands of New Guinea	Archives of Environmental Health, 17:785-794	1968	DB 1 Measurement Results Row 1 of 2	New Guinea			Baiyer River, Pompomere		Rural	Cross-sectional					Wood			Traditional		Indoors											9				PM, CO	Area		Rural; Baiyer River; Wood; Indoor Kitchen; Traditional Stove			Smoke			Area (Kitchen)	Reflectance	Floor
1	6	Cleary G J, Blackburn C R B	Air pollution in native huts in the highlands of New Guinea	Archives of Environmental Health, 17:785-794	1968	DB 1 Measurement Results Row 2 of 2	New Guinea			Baiyer River, Pompomere		Rural	Cross-sectional					Wood			Traditional		Indoors											9				PM, CO	Area		Rural;Pompomere; Wood; Indoor Kitchen; Traditional Stove			Smoke			Area (Kitchen)	Reflectance	Floor
11	1	Sofoluwe G O	Smoke pollution in dwellings of infants with broncho-pneumonia	Archives of Environmental Health 16:670-672	1968	DB 11 General Study Descriptives	Nigeria					Rural	Cross-sectional					Wood			Traditional		Indoors											46				CO, NO2,SO2	Area
11	1	Sofoluwe G O	Smoke pollution in dwellings of infants with broncho-pneumonia	Archives of Environmental Health 16:670-672	1968	DB 11 Measurement Results Row 1 of 2	Nigeria					Rural	Cross-sectional					Wood			Traditional		Indoors											46				CO, NO2,SO2	Area
11	1	Sofoluwe G O	Smoke pollution in dwellings of infants with broncho-pneumonia	Archives of Environmental Health 16:670-672	1968	DB 11 Measurement Results Row 2 of 2	Nigeria					Rural	Cross-sectional					Wood			Traditional		Indoors											46				CO, NO2,SO2	Area
66	2	Dary O, Pineda O, Belizan J.	Carbon monoxide contamination in dwellings in ppor rural areas of Guatemala	Bulletin of Environmental Contamination and Toxicology 26: 24-30	1981	DB 66 General Study Descriptives	Guatemala		El Quiche, El Progreso	Joyabaj, San Augustin Acasguastlan		Rural	Cross-sectional	250-1350				Wood			Traditional		Indoor Kitchen											208				CO,SO2, BaP	Area
66	2	Dary O, Pineda O, Belizan J.	Carbon monoxide contamination in dwellings in ppor rural areas of Guatemala	Bulletin of Environmental Contamination and Toxicology 26: 24-30	1981	DB 66 Measurement Results Row 1 of 2	Guatemala		El Quiche, El Progreso	Joyabaj, San Augustin Acasguastlan		Rural	Cross-sectional	250-1350				Wood			Traditional		Indoor Kitchen											208				CO,SO2, BaP	Area
66	2	Dary O, Pineda O, Belizan J.	Carbon monoxide contamination in dwellings in ppor rural areas of Guatemala	Bulletin of Environmental Contamination and Toxicology 26: 24-30	1981	DB 66 Measurement Results Row 2 of 2	Guatemala		El Quiche, El Progreso	Joyabaj, San Augustin Acasguastlan		Rural	Cross-sectional	250-1350				Wood			Traditional		Indoor Kitchen											208				CO,SO2, BaP	Area
18	5	Aggarwal A L, Raiyani C V, Patel P D, Shah PG, Chatterjee SK	Assessment of exposure to benzo(a)pyrene in air for various population groups in Ahmedabad	Atmospheric Environment, 16: 867-870	1982	DB 18 General Study Descriptives	India	Gujarat		Ahmedabad		Urban	Cross-sectional					Charcoal, Wood, Dung			Traditional		Indoors											12				TSP, BaP
18	5	Aggarwal A L, Raiyani C V, Patel P D, Shah PG, Chatterjee SK	Assessment of exposure to benzo(a)pyrene in air for various population groups in Ahmedabad	Atmospheric Environment, 16: 867-870	1982	DB 18 Measurement Results Row 1 of 3	India	Gujarat		Ahmedabad		Urban	Cross-sectional					Charcoal, Wood, Dung			Traditional		Indoors											12				TSP, BaP	Area		Urban;Charcoal;Indoor Kitchen;Traditional Stove			TSP			Area (Kitchen)	Gravimetric	1.5m
18	5	Aggarwal A L, Raiyani C V, Patel P D, Shah PG, Chatterjee SK	Assessment of exposure to benzo(a)pyrene in air for various population groups in Ahmedabad	Atmospheric Environment, 16: 867-870	1982	DB 18 Measurement Results Row 2 of 3	India	Gujarat		Ahmedabad		Urban	Cross-sectional					Charcoal, Wood, Dung			Traditional		Indoors											12				TSP, BaP	Area		Urban;Wood;Indoor Kitchen;Traditional Stove			TSP			Area (Kitchen)	Gravimetric	1.5m
18	5	Aggarwal A L, Raiyani C V, Patel P D, Shah PG, Chatterjee SK	Assessment of exposure to benzo(a)pyrene in air for various population groups in Ahmedabad	Atmospheric Environment, 16: 867-870	1982	DB 18 Measurement Results Row 3 of 3	India	Gujarat		Ahmedabad		Urban	Cross-sectional					Charcoal, Wood, Dung			Traditional		Indoors											12				TSP, BaP	Area		Urban;Dung;Indoor Kitchen;Traditional Stove			TSP			Area (Kitchen)	Gravimetric	1.5m
19	5	Smith K R, Aggarwal A L, and Dave R M	Air pollution and rural biomass fuels in developing countries: a pilot village study in India and implications for research and policy	Atmospheric Environment, 17: 2343-2362	1983	DB 19 General Study Descriptives	India	Gujarat	Anand	Boria, Meghva, Denapura, Rampura		Rural	Cross-sectional		Winter	12 to 25 C		Wood			Traditional ; ICS	Kutcha- Thatch roof and mud; Pucca- Cement and Brick	Indoors and Outdoors	Indoor enclosed Kitchen; Outdoor covered Kitchen; Separate enclosed Kitchen				8-100				1.5-5 (cooking); 0.5-3.5(other)	2.5-11	36	5			TSP, BaP	Area
19	5	Smith K R, Aggarwal A L, and Dave R M	Air pollution and rural biomass fuels in developing countries: a pilot village study in India and implications for research and policy	Atmospheric Environment, 17: 2343-2362	1983	DB 19 Measurement Results Row 1 of 6	India	Gujarat	Anand	Boria, Meghva, Denapura, Rampura		Rural	Cross-sectional		Winter	12 to 25 C		Wood			Traditional ; ICS	Kutcha- Thatch roof and mud; Pucca- Cement and Brick	Indoors and Outdoors	Indoor enclosed Kitchen; Outdoor covered Kitchen; Separate enclosed Kitchen				8-100				1.5-5 (cooking); 0.5-3.5(other)	2.5-11	36	5			TSP, BaP	Area		Rural; Wood; Indoor and Outdoor kitchens; Primarily traditional stove			TSP			Area (Kitchen)	gravimetric	breathing zone
19	5	Smith K R, Aggarwal A L, and Dave R M	Air pollution and rural biomass fuels in developing countries: a pilot village study in India and implications for research and policy	Atmospheric Environment, 17: 2343-2362	1983	DB 19 Measurement Results Row 2 of 6	India	Gujarat	Anand	Boria, Meghva, Denapura, Rampura		Rural	Cross-sectional		Winter	12 to 25 C		Wood			Traditional ; ICS	Kutcha- Thatch roof and mud; Pucca- Cement and Brick	Indoors and Outdoors	Indoor enclosed Kitchen; Outdoor covered Kitchen; Separate enclosed Kitchen				8-100				1.5-5 (cooking); 0.5-3.5(other)	2.5-11	36	5			TSP, BaP	Area		Rural; Boria;Wood; Indoor and Outdoor kitchens; Primarily traditional stove			TSP			Area (Kitchen)	gravimetric	breathing zone
19	5	Smith K R, Aggarwal A L, and Dave R M	Air pollution and rural biomass fuels in developing countries: a pilot village study in India and implications for research and policy	Atmospheric Environment, 17: 2343-2362	1983	DB 19 Measurement Results Row 3 of 6	India	Gujarat	Anand	Boria, Meghva, Denapura, Rampura		Rural	Cross-sectional		Winter	12 to 25 C		Wood			Traditional ; ICS	Kutcha- Thatch roof and mud; Pucca- Cement and Brick	Indoors and Outdoors	Indoor enclosed Kitchen; Outdoor covered Kitchen; Separate enclosed Kitchen				8-100				1.5-5 (cooking); 0.5-3.5(other)	2.5-11	36	5			TSP, BaP	Area		Rural; Denapura;Wood; Indoor and Outdoor kitchens; Primarily traditional stove			TSP			Area (Kitchen)	gravimetric	breathing zone
19	5	Smith K R, Aggarwal A L, and Dave R M	Air pollution and rural biomass fuels in developing countries: a pilot village study in India and implications for research and policy	Atmospheric Environment, 17: 2343-2362	1983	DB 19 Measurement Results Row 4 of 6	India	Gujarat	Anand	Boria, Meghva, Denapura, Rampura		Rural	Cross-sectional		Winter	12 to 25 C		Wood			Traditional ; ICS	Kutcha- Thatch roof and mud; Pucca- Cement and Brick	Indoors and Outdoors	Indoor enclosed Kitchen; Outdoor covered Kitchen; Separate enclosed Kitchen				8-100				1.5-5 (cooking); 0.5-3.5(other)	2.5-11	36	5			TSP, BaP	Area		Rural; Meghva;Wood; Indoor and Outdoor kitchens; Primarily traditional stove			TSP			Area (Kitchen)	gravimetric	breathing zone
19	5	Smith K R, Aggarwal A L, and Dave R M	Air pollution and rural biomass fuels in developing countries: a pilot village study in India and implications for research and policy	Atmospheric Environment, 17: 2343-2362	1983	DB 19 Measurement Results Row 5 of 6	India	Gujarat	Anand	Boria, Meghva, Denapura, Rampura		Rural	Cross-sectional		Winter	12 to 25 C		Wood			Traditional ; ICS	Kutcha- Thatch roof and mud; Pucca- Cement and Brick	Indoors and Outdoors	Indoor enclosed Kitchen; Outdoor covered Kitchen; Separate enclosed Kitchen				8-100				1.5-5 (cooking); 0.5-3.5(other)	2.5-11	36	5			TSP, BaP	Area		Rural; Rampura;Wood; Indoor and Outdoor kitchens; Primarily traditional stove			TSP			Area (Kitchen)	gravimetric	breathing zone
19	5	Smith K R, Aggarwal A L, and Dave R M	Air pollution and rural biomass fuels in developing countries: a pilot village study in India and implications for research and policy	Atmospheric Environment, 17: 2343-2362	1983	DB 19 Measurement Results Row 6 of 6	India	Gujarat	Anand	Boria, Meghva, Denapura, Rampura		Rural	Cross-sectional		Winter	12 to 25 C		Wood			Traditional ; ICS	Kutcha- Thatch roof and mud; Pucca- Cement and Brick	Indoors and Outdoors	Indoor enclosed Kitchen; Outdoor covered Kitchen; Separate enclosed Kitchen				8-100				1.5-5 (cooking); 0.5-3.5(other)	2.5-11	36	5			TSP, BaP	Area		Rural; Wood; Indoor and Outdoor kitchens; Primarily traditional stove			TSP			Ambient	gravimetric	breathing zone
24	5	World Health Organization	Human exposure to suspended particulate matter and sulfate in Bombay, India	EFP/84.66, Geneva: World Health Organization	1984	DB 24 General Descriptives	India	Maharashtra		Bombay		Urban	Cross-sectional					Gas/Kerosene					Indoors											12				PM 3.5	Area
24	5	World Health Organization	Human exposure to suspended particulate matter and sulfate in Bombay, India	EFP/84.66, Geneva: World Health Organization	1984	DB 24 Measurement Results Row 1 of 2	India	Maharashtra		Bombay		Urban	Cross-sectional					Gas/Kerosene					Indoors											12				PM 3.5	Area		Urban;gas;indoor kitchen; gas stove			PM3.5				Gravimetric	breathing zone
24	5	World Health Organization	Human exposure to suspended particulate matter and sulfate in Bombay, India	EFP/84.66, Geneva: World Health Organization	1984	DB 24 Measurement Results Row 2 of 2	India	Maharashtra		Bombay		Urban	Cross-sectional					Gas/Kerosene					Indoors											12				PM 3.5	Area		Urban;kerosene;indoor kitchen; kerosene stove			PM3.5				Gravimetric	breathing zone
2	5	Davidson CI, Lin SF, Osborn JF, Pandey MR, Rasmussen RA, Khalil MA.	Indoor and outdoor pollution in the Himalayas	Environmental Science and Technology, 20: 561-567	1986	DB 2 General Descriptives	Nepal			Dundechaur		Rural	Cross-sectional		Winter			Wood			Traditional		Indoors											18				PM 10, TSP	Area
2	5	Davidson CI, Lin SF, Osborn JF, Pandey MR, Rasmussen RA, Khalil MA.	Indoor and outdoor pollution in the Himalayas	Environmental Science and Technology, 20: 561-567	1986	DB 2 Measurement Results Row 1 of 2	Nepal			Dundechaur		Rural	Cross-sectional		Winter			Wood			Traditional		Indoors											18				PM 10, TSP	Area		Rural; Wood; Indoor kitchen;Traditional stove			PM10			Area (Kitchen)	Gravimetric	0.7m
2	5	Davidson CI, Lin SF, Osborn JF, Pandey MR, Rasmussen RA, Khalil MA.	Indoor and outdoor pollution in the Himalayas	Environmental Science and Technology, 20: 561-567	1986	DB 2 Measurement Results Row 2 of 2	Nepal			Dundechaur		Rural	Cross-sectional		Winter			Wood			Traditional		Indoors											18				PM 10, TSP	Area		Rural; Wood; Indoor kitchen;Traditional stove			TSP			Area (Kitchen)	Gravimetric	0.7m
4	5	Reid H F, Smith K R, and Sherchand B	Indoor smoke exposures from traditional and improved cookstoves comparisons among rural Nepali women	Mountain Research and Development, 6: 293-304	1986	DB 4 General Study Descriptives	Nepal			Gorkha, Mustang, Beni		Rural	Cross-sectional		Autumn			Wood			Traditional;ICS		Indoors											30				PM , CO	Area
4	5	Reid H F, Smith K R, and Sherchand B	Indoor smoke exposures from traditional and improved cookstoves comparisons among rural Nepali women	Mountain Research and Development, 6: 293-304	1986	DB 4 Measurement Results Row 1 of 6	Nepal			Gorkha, Mustang, Beni		Rural	Cross-sectional		Autumn			Wood			Traditional;ICS		Indoors											30				PM, CO	Area		Rural;Gorkha; Wood;Indoor Kicthen; Traditional stove			TSP			Area (Kitchen)	Gravimetric
4	5	Reid H F, Smith K R, and Sherchand B	Indoor smoke exposures from traditional and improved cookstoves comparisons among rural Nepali women	Mountain Research and Development, 6: 293-304	1986	DB 4 Measurement Results Row 2 of 6	Nepal			Gorkha, Mustang, Beni		Rural	Cross-sectional		Autumn			Wood			Traditional;ICS		Indoors											30				PM, CO	Area		Rural;Gorkha; Wood;Indoor Kicthen; ICS			TSP			Area (Kitchen)	Gravimetric
4	5	Reid H F, Smith K R, and Sherchand B	Indoor smoke exposures from traditional and improved cookstoves comparisons among rural Nepali women	Mountain Research and Development, 6: 293-304	1986	DB 4 Measurement Results Row 3 of 6	Nepal			Gorkha, Mustang, Beni		Rural	Cross-sectional		Autumn			Wood			Traditional;ICS		Indoors											30				PM, CO	Area		Rural;Mustang; Wood;Indoor Kicthen; Traditional stove			TSP			Area (Kitchen)	Gravimetric
4	5	Reid H F, Smith K R, and Sherchand B	Indoor smoke exposures from traditional and improved cookstoves comparisons among rural Nepali women	Mountain Research and Development, 6: 293-304	1986	DB 4 Measurement Results Row 4 of 6	Nepal			Gorkha, Mustang, Beni		Rural	Cross-sectional		Autumn			Wood			Traditional;ICS		Indoors											30				PM, CO	Area		Rural;Mustang; Wood;Indoor Kicthen; ICS			TSP			Area (Kitchen)	Gravimetric
4	5	Reid H F, Smith K R, and Sherchand B	Indoor smoke exposures from traditional and improved cookstoves comparisons among rural Nepali women	Mountain Research and Development, 6: 293-304	1986	DB 4 Measurement Results Row 5 of 6	Nepal			Gorkha, Mustang, Beni		Rural	Cross-sectional		Autumn			Wood			Traditional;ICS		Indoors											30				PM, CO	Area		Rural;Beni; Wood;Indoor Kicthen; Traditional stove			TSP			Area (Kitchen)	Gravimetric
4	5	Reid H F, Smith K R, and Sherchand B	Indoor smoke exposures from traditional and improved cookstoves comparisons among rural Nepali women	Mountain Research and Development, 6: 293-304	1986	DB 4 Measurement Results Row 6 of 6	Nepal			Gorkha, Mustang, Beni		Rural	Cross-sectional		Autumn			Wood			Traditional;ICS		Indoors											30				PM, CO	Area		Rural;Beni; Wood;Indoor Kicthen; ICS			TSP			Area (Kitchen)	Gravimetric
25	5	Ramakrishna J	Patterns of domestic air pollution in rural India	Ph.D. Thesis. University of Hawaii, Honolulu	1988	DB 25 General Study Descriptives	India	Haryana, Karnataka		Garhibazidpur; Keelara		Rural			Multiple			Wood			Traditional;ICS													34				PM, CO	Area
25	5	Ramakrishna J	Patterns of domestic air pollution in rural India	Ph.D. Thesis. University of Hawaii, Honolulu	1988	DB 25 Measurement Results Row 1 of 5	India	Haryana		Garhibazidpur		Rural			Multiple			Wood			Traditional													34				PM, CO	Area		Rural; Garhibazidpur; Wood, Traditional stove			TSP			Area (Kitchen)	Gravimetric	Breathing zone
25	5	Ramakrishna J	Patterns of domestic air pollution in rural India	Ph.D. Thesis. University of Hawaii, Honolulu	1988	DB 25 Measurement Results Row 2 of 5	India	Haryana		Garhibazidpur		Rural			Multiple			Wood			Improved													22				PM, CO	Area		Rural; Garhibazidpur; Wood; ICS			TSP			Area (Kitchen)	Gravimetric	Breathing zone
25	5	Ramakrishna J	Patterns of domestic air pollution in rural India	Ph.D. Thesis. University of Hawaii, Honolulu	1988	DB 25 Measurement Results Row 3 of 5	India	Karnataka		Keelara		Rural			Multiple			Wood			Traditional													24				PM, CO	Area		Rural; Keelara; Wood; Traditional stove			TSP			Area (Kitchen)	Gravimetric	Breathing zone
25	5	Ramakrishna J	Patterns of domestic air pollution in rural India	Ph.D. Thesis. University of Hawaii, Honolulu	1988	DB 25 Measurement Results Row 4 of 5	India	Karnataka		Keelara		Rural			Multiple			Wood			Improved													20				PM, CO	Area		Rural; Keelara; Wood; ICS			TSP			Area (Kitchen)	Gravimetric	Breathing zone
25	5	Ramakrishna J	Patterns of domestic air pollution in rural India	Ph.D. Thesis. University of Hawaii, Honolulu	1988	DB 25 Measurement Results Row 5 of 5	India	Karnataka		Keelara		Rural			Multiple			Wood			Improved													16				PM, CO	Area		Rural; Keelara; Wood; ICS			TSP			Area (Kitchen)	Gravimetric	Breathing zone
26	5	Menon P	Indoor spatial monitoring of combustion generated pollutants by Indian cookstoves	Ph.D. Thesis. University of Hawaii, Honolulu	1988	DB 26 General Study Descriptives	India			Islam Nagar, Perambia,Pedaria, Adampur, Ariyur		Rural			Multiple			Wood			Traditional													42				PM	Area
26	5	Menon P	Indoor spatial monitoring of combustion generated pollutants by Indian cookstoves	Ph.D. Thesis. University of Hawaii, Honolulu	1988	DB 26 Measurement Results Row 1 of 5	India			Islam Nagar, Perambia,Pedaria, Adampur, Ariyur		Rural			Multiple			Wood			Traditional													42							Rural;Islamnagar;Wood; Traditional Stove			TSP				Gravimetric	Breathing zone
26	5	Menon P	Indoor spatial monitoring of combustion generated pollutants by Indian cookstoves	Ph.D. Thesis. University of Hawaii, Honolulu	1988	DB 26 Measurement Results Row 2 of 5	India			Islam Nagar, Perambia,Pedaria, Adampur, Ariyur		Rural			Multiple			Wood			Traditional													42							Rural;Perambia;Wood; Traditional Stove			TSP				Gravimetric	Breathing zone
26	5	Menon P	Indoor spatial monitoring of combustion generated pollutants by Indian cookstoves	Ph.D. Thesis. University of Hawaii, Honolulu	1988	DB 26 Measurement Results Row 3 of 5	India			Islam Nagar, Perambia,Pedaria, Adampur, Ariyur		Rural			Multiple			Wood			Traditional													42							Rural;Pedaria;Wood; Traditional Stove			TSP				Gravimetric	Breathing zone
26	5	Menon P	Indoor spatial monitoring of combustion generated pollutants by Indian cookstoves	Ph.D. Thesis. University of Hawaii, Honolulu	1988	DB 26 Measurement Results Row 4 of 5	India			Islam Nagar, Perambia,Pedaria, Adampur, Ariyur		Rural			Multiple			Wood			Traditional													42							Rural;Adampur;Wood; Traditional Stove			TSP				Gravimetric	Breathing zone
26	5	Menon P	Indoor spatial monitoring of combustion generated pollutants by Indian cookstoves	Ph.D. Thesis. University of Hawaii, Honolulu	1988	DB 26 Measurement Results Row 5 of 5	India			Islam Nagar, Perambia,Pedaria, Adampur, Ariyur		Rural			Multiple			Wood			Traditional													42							Rural;Ariyur;Wood; Traditional Stove			TSP				Gravimetric	Breathing zone
15	1	Boleij J S M, Ruigewaard P, Hoek F	Domestic air pollution from biomass burning in Kenya	Atmospheric Environment, 23: 1677-1681	1989	DB 15 General Descriptives	Kenya			Maragua		Rural			Rainy			Wood			Traditional	Mud and wood	Indoors											36				PM 10	Area
15	1	Boleij J S M, Ruigewaard P, Hoek F	Domestic air pollution from biomass burning in Kenya	Atmospheric Environment, 23: 1677-1681	1989	DB 15 Measurement Results Row 1 of 2	Kenya			Maragua		Rural			Rainy			Wood			Traditional	Mud and wood	Indoors											36				PM 10	Area		Rural; Wood; Indoor Kitchen; Traditional Stove			PM10				Gravimetric	Breathing zone
15	1	Boleij J S M, Ruigewaard P, Hoek F	Domestic air pollution from biomass burning in Kenya	Atmospheric Environment, 23: 1677-1681	1989	DB 15 Measurement Results Row 2 of 2	Kenya			Maragua		Rural			Rainy			Wood			Traditional	Mud and wood	Indoors											36				PM 10	Area
3	5	Pandey M R, Neupane R P, Gautam A, Shrestha IB	The effectiveness of smokeless stoves in reducing indoor air pollution in a rural hill region of Nepal	Mountain Research and Development, 4: 313-320	1990	DB 3 General Descriptives	Nepal			Dundechaur		Rural	Cross-sectional	1500				Wood,crop residues			Traditional; ICS (Tamang)		Indoors											20				PM 2.5, CO	Area, Personal
3	5	Pandey M R, Neupane R P, Gautam A, Shrestha IB	The effectiveness of smokeless stoves in reducing indoor air pollution in a rural hill region of Nepal	Mountain Research and Development, 4: 313-320	1990	DB 3 Measurement Results Row 1 of 2	Nepal			Dundechaur		Rural	Cross-sectional	1500				Wood,crop residues			Traditional; ICS (Tamang)		Indoors											20				PM 2.5, CO	Area, Personal		Rural;Wood,crop residues; Indoor Kitchen ;Traditional Stove			PM2.5			Area (Kitchen)	Gravimetric
3	5	Pandey M R, Neupane R P, Gautam A, Shrestha IB	The effectiveness of smokeless stoves in reducing indoor air pollution in a rural hill region of Nepal	Mountain Research and Development, 4: 313-320	1990	DB 3 Measurement Results Row 2 of 2	Nepal			Dundechaur		Rural	Cross-sectional	1500				Wood,crop residues			Traditional; ICS (Tamang)		Indoors											20				PM 2.5, CO	Area, Personal		Rural;Wood,crop residues; Indoor Kitchen ;ICS (Tamang)			PM2.5			Area (Kitchen)	Gravimetric
10	1	Collings D A, Sithole S D, Martin K S	Indoor woodsmoke pollution causing lower respiratory disease in children	Tropical Doctor 20:151-155	1990	DB 10 General Descriptives	Zimbabwe					Rural	Cross-sectional		Spring			Wood			Traditional		Indoors											34				PM	Area
10	1	Collings D A, Sithole S D, Martin K S	Indoor woodsmoke pollution causing lower respiratory disease in children	Tropical Doctor 20:151-155	1990	DB 10 Measurement Results Row 1 of 1	Zimbabwe					Rural	Cross-sectional		Spring			Wood			Traditional		Indoors											34				PM	Area		Rural;Wood;Indoor Kitchen; Traditional Stove			TSP			Area (Kitchen)	Densitometer
6	5	Norboo T, Yahya M, Bruce NG, Heady JA and Ball KP	Domestic pollution and respiratory illness in a Himalayan village	International Journal of Epidemiology, 20: 749-757	1991	DB 6 General Descriptives	India		Ladakh	Chuchot Sharma		Rural	Cross-sectional	3000	Winter, Summer			Wood			Traditional		Indoors											73				CO	Area
6	5	Norboo T, Yahya M, Bruce NG, Heady JA and Ball KP	Domestic pollution and respiratory illness in a Himalayan village	International Journal of Epidemiology, 20: 749-757	1991	DB 6 Measurement Results Row 1 of 4	India		Ladakh	Chuchot Sharma		Rural	Cross-sectional	3000	Winter, Summer			Wood			Traditional		Indoors											73				CO	Area
6	5	Norboo T, Yahya M, Bruce NG, Heady JA and Ball KP	Domestic pollution and respiratory illness in a Himalayan village	International Journal of Epidemiology, 20: 749-757	1991	DB 6 Measurement Results Row 2 of 4	India		Ladakh	Chuchot Sharma		Rural	Cross-sectional	3000	Winter, Summer			Wood			Traditional		Indoors											73				CO	Area
6	5	Norboo T, Yahya M, Bruce NG, Heady JA and Ball KP	Domestic pollution and respiratory illness in a Himalayan village	International Journal of Epidemiology, 20: 749-757	1991	DB 6 Measurement Results Row 3 of 4	India		Ladakh	Chuchot Sharma		Rural	Cross-sectional	3000	Winter, Summer			Wood			Traditional		Indoors											73				CO	Area
6	5	Norboo T, Yahya M, Bruce NG, Heady JA and Ball KP	Domestic pollution and respiratory illness in a Himalayan village	International Journal of Epidemiology, 20: 749-757	1991	DB 6 Measurement Results Row 4 of 4	India		Ladakh	Chuchot Sharma		Rural	Cross-sectional	3000	Winter, Summer			Wood			Traditional		Indoors											73				CO	Area
65	6	He XZ, Chen W, Liu ZY, Chapman RS	An epidemiological study of lung cancer in Xuan Wei County, China: Current progress. Case-control study on lung cancer and cooking fuel	Environmental Health Perspectives 94: 9-12	1991	DB 65 General Descriptives	China	Yunnan Province	Xuan Wei County			Rural						Charcoal			Traditional		Indoor Kitchen											27				BaP
65	6	He XZ, Chen W, Liu ZY, Chapman RS	An epidemiological study of lung cancer in Xuan Wei County, China: Current progress. Case-control study on lung cancer and cooking fuel	Environmental Health Perspectives 94: 9-12	1991	DB 65 Measurement Results Row 1 of 1	China	Yunnan Province	Xuan Wei County			Rural						Charcoal			Traditional		Indoor Kitchen											27				BaP
69	6	Yuhui Q, Xiaoming Z, Huizhi J, Yunqing L, Deli F, Xianren Y, Zhen L, Wei F, Guifang W	Indoor air pollution in four cities in China	Biomedical and Environmental Sciences, 4: 366-372	1991	DB 69 General Study Descriptives	China	Northern China		Shenyang		Urban			Summer, Winter			Charcoal,Gas			Traditional,Gas Stove		Indoor Kitchen											15
69	6	Yuhui Q, Xiaoming Z, Huizhi J, Yunqing L, Deli F, Xianren Y, Zhen L, Wei F, Guifang W	Indoor air pollution in four cities in China	Biomedical and Environmental Sciences, 4: 366-372	1991	DB 69 Measurement Results Row 1 of 16	China	Northern China		Shenyang		Urban			Summer, Winter			Charcoal,Gas			Traditional,Gas Stove		Indoor Kitchen											15							Urban;Shenyang;Summer;Charcoal; Indoor Kitchen; Traditional Stove			TSP				Gravimetric +cyclone	breathing zone
69	6	Yuhui Q, Xiaoming Z, Huizhi J, Yunqing L, Deli F, Xianren Y, Zhen L, Wei F, Guifang W	Indoor air pollution in four cities in China	Biomedical and Environmental Sciences, 4: 366-372	1991	DB 69 Measurement Results Row 2 of 16	China	Northern China		Shenyang		Urban			Summer, Winter			Charcoal,Gas			Traditional,Gas Stove		Indoor Kitchen											15							Urban;Shenyang;Winter ;Charcoal; Indoor Kitchen; Traditional Stove			TSP				Gravimetric +cyclone	breathing zone
69	6	Yuhui Q, Xiaoming Z, Huizhi J, Yunqing L, Deli F, Xianren Y, Zhen L, Wei F, Guifang W	Indoor air pollution in four cities in China	Biomedical and Environmental Sciences, 4: 366-372	1991	DB 69 Measurement Results Row 3 of 16	China	Northern China		Shenyang		Urban			Summer, Winter			Charcoal,Gas			Traditional,Gas Stove		Indoor Kitchen											15							Urban;Shenyang;Winter;Gas; Indoor Kitchen; Gas Stove			TSP				Gravimetric +cyclone	breathing zone
69	6	Yuhui Q, Xiaoming Z, Huizhi J, Yunqing L, Deli F, Xianren Y, Zhen L, Wei F, Guifang W	Indoor air pollution in four cities in China	Biomedical and Environmental Sciences, 4: 366-372	1991	DB 69 Measurement Results Row 4 of 16	China	Northern China		Shenyang		Urban			Summer, Winter			Charcoal,Gas			Traditional,Gas Stove		Indoor Kitchen											15							Urban;Shenyang;Summer;Gas; Indoor Kitchen; Gas Stove			TSP				Gravimetric +cyclone	breathing zone
69	6	Yuhui Q, Xiaoming Z, Huizhi J, Yunqing L, Deli F, Xianren Y, Zhen L, Wei F, Guifang W	Indoor air pollution in four cities in China	Biomedical and Environmental Sciences, 4: 366-372	1991	DB 69 Measurement Results Row 5 of 16	China	Southern China		Wuhan		Urban			Summer, Winter			Charcoal,Gas			Traditional,Gas Stove		Indoor Kitchen											15							Urban;Wuhan;Summer;Charcoal; Indoor Kitchen; Traditional Stove			TSP				Gravimetric +cyclone	breathing zone
69	6	Yuhui Q, Xiaoming Z, Huizhi J, Yunqing L, Deli F, Xianren Y, Zhen L, Wei F, Guifang W	Indoor air pollution in four cities in China	Biomedical and Environmental Sciences, 4: 366-372	1991	DB 69 Measurement Results Row 6 of 16	China	Southern China		Wuhan		Urban			Summer, Winter			Charcoal,Gas			Traditional,Gas Stove		Indoor Kitchen											15							Urban;Wuhan;Winter ;Charcoal; Indoor Kitchen; Traditional Stove			TSP				Gravimetric +cyclone	breathing zone
69	6	Yuhui Q, Xiaoming Z, Huizhi J, Yunqing L, Deli F, Xianren Y, Zhen L, Wei F, Guifang W	Indoor air pollution in four cities in China	Biomedical and Environmental Sciences, 4: 366-372	1991	DB 69 Measurement Results Row 7 of 16	China	Southern China		Wuhan		Urban			Summer, Winter			Charcoal,Gas			Traditional,Gas Stove		Indoor Kitchen											15							Urban;Wuhan;Winter;Gas; Indoor Kitchen; Gas Stove			TSP				Gravimetric +cyclone	breathing zone
69	6	Yuhui Q, Xiaoming Z, Huizhi J, Yunqing L, Deli F, Xianren Y, Zhen L, Wei F, Guifang W	Indoor air pollution in four cities in China	Biomedical and Environmental Sciences, 4: 366-372	1991	DB 69 Measurement Results Row 8 of 16	China	Southern China		Wuhan		Urban			Summer, Winter			Charcoal,Gas			Traditional,Gas Stove		Indoor Kitchen											15							Urban;Wuhan;Summer;Gas; Indoor Kitchen; Gas Stove			TSP				Gravimetric +cyclone	breathing zone
69	6	Yuhui Q, Xiaoming Z, Huizhi J, Yunqing L, Deli F, Xianren Y, Zhen L, Wei F, Guifang W	Indoor air pollution in four cities in China	Biomedical and Environmental Sciences, 4: 366-372	1991	DB 69 Measurement Results Row 9 of 16	China	Southern China		Shanghai		Urban			Summer, Winter			Charcoal,Gas			Traditional,Gas Stove		Indoor Kitchen											15							Urban;Shanghai;Summer;Charcoal; Indoor Kitchen; Traditional Stove			TSP				Gravimetric +cyclone	breathing zone
69	6	Yuhui Q, Xiaoming Z, Huizhi J, Yunqing L, Deli F, Xianren Y, Zhen L, Wei F, Guifang W	Indoor air pollution in four cities in China	Biomedical and Environmental Sciences, 4: 366-372	1991	DB 69 Measurement Results Row 10 of 16	China	Southern China		Shanghai		Urban			Summer, Winter			Charcoal,Gas			Traditional,Gas Stove		Indoor Kitchen											15							Urban;Shanghai;Winter ;Charcoal; Indoor Kitchen; Traditional Stove			TSP				Gravimetric +cyclone	breathing zone
69	6	Yuhui Q, Xiaoming Z, Huizhi J, Yunqing L, Deli F, Xianren Y, Zhen L, Wei F, Guifang W	Indoor air pollution in four cities in China	Biomedical and Environmental Sciences, 4: 366-372	1991	DB 69 Measurement Results Row 11 of 16	China	Southern China		Shanghai		Urban			Summer, Winter			Charcoal,Gas			Traditional,Gas Stove		Indoor Kitchen											15							Urban;Shanghai;Winter;Gas; Indoor Kitchen; Gas Stove			TSP				Gravimetric +cyclone	breathing zone
69	6	Yuhui Q, Xiaoming Z, Huizhi J, Yunqing L, Deli F, Xianren Y, Zhen L, Wei F, Guifang W	Indoor air pollution in four cities in China	Biomedical and Environmental Sciences, 4: 366-372	1991	DB 69 Measurement Results Row 12 of 16	China	Southern China		Shanghai		Urban			Summer, Winter			Charcoal,Gas			Traditional,Gas Stove		Indoor Kitchen											15							Urban;Shanghai;Summer;Gas; Indoor Kitchen; Gas Stove			TSP				Gravimetric +cyclone	breathing zone
69	6	Yuhui Q, Xiaoming Z, Huizhi J, Yunqing L, Deli F, Xianren Y, Zhen L, Wei F, Guifang W	Indoor air pollution in four cities in China	Biomedical and Environmental Sciences, 4: 366-372	1991	DB 69 Measurement Results Row 13 of 16	China	Northern China		Chengde		Urban			Summer, Winter			Charcoal,Gas			Traditional,Gas Stove		Indoor Kitchen											15							Urban;Chengde;Summer;Charcoal; Indoor Kitchen; Traditional Stove			TSP				Gravimetric +cyclone	breathing zone
69	6	Yuhui Q, Xiaoming Z, Huizhi J, Yunqing L, Deli F, Xianren Y, Zhen L, Wei F, Guifang W	Indoor air pollution in four cities in China	Biomedical and Environmental Sciences, 4: 366-372	1991	DB 69 Measurement Results Row 14 of 16	China	Northern China		Chengde		Urban			Summer, Winter			Charcoal,Gas			Traditional,Gas Stove		Indoor Kitchen											15							Urban;Chengde;Winter ;Charcoal; Indoor Kitchen; Traditional Stove			TSP				Gravimetric +cyclone	breathing zone
69	6	Yuhui Q, Xiaoming Z, Huizhi J, Yunqing L, Deli F, Xianren Y, Zhen L, Wei F, Guifang W	Indoor air pollution in four cities in China	Biomedical and Environmental Sciences, 4: 366-372	1991	DB 69 Measurement Results Row 15 of 16	China	Northern China		Chengde		Urban			Summer, Winter			Charcoal,Gas			Traditional,Gas Stove		Indoor Kitchen											15							Urban;Chengde;Winter;Gas; Indoor Kitchen; Gas Stove			TSP				Gravimetric +cyclone	breathing zone
69	6	Yuhui Q, Xiaoming Z, Huizhi J, Yunqing L, Deli F, Xianren Y, Zhen L, Wei F, Guifang W	Indoor air pollution in four cities in China	Biomedical and Environmental Sciences, 4: 366-372	1991	DB 69 Measurement Results Row 16 of 16	China	Northern China		Chengde		Urban			Summer, Winter			Charcoal,Gas			Traditional,Gas Stove		Indoor Kitchen											15							Urban;Chengde;Summer;Gas; Indoor Kitchen; Gas Stove			TSP				Gravimetric +cyclone	breathing zone
12	2	Hamada G S, Kowalski L P, Murata Y, et al	Wood stove effects on indoor air quality in Brazilian homes	Tokai Journal of Experimental Clinical Medicine, 17: 145-153	1992	DB 12 General Descriptives	Brazil					Rural	Cross-sectional		Winter			Gas, Wood			Gas stove; Traditional		Indoors											36				PM	Area
12	2	Hamada G S, et al.	Wood stove effects on indoor air quality in Brazilian homes	Tokai Journal of Experimental Clinical Medicine, 17: 145-153	1992	DB 12 Measurement Results Row 1 of 4	Brazil					Rural	Cross-sectional		Winter			Gas, Wood			Gas stove; Traditional		Indoors											36				PM,NO2, BaP	Area		Rural; Gas; Indoor Kitchen; Gas stove			TSP				Beta-ray absorption	Breathing zone
12	2	Hamada G S, et al.	Wood stove effects on indoor air quality in Brazilian homes	Tokai Journal of Experimental Clinical Medicine, 17: 145-153	1992	DB 12 Measurement Results Row 2 of 4	Brazil					Rural	Cross-sectional		Winter			Gas, Wood			Gas stove; Traditional		Indoors											36				PM,NO2, BaP	Area		Rural;Wood;Indoor Kitchen; Traditional Stove			TSP				Beta-ray absorption	Breathing zone
12	2	Hamada G S, et al.	Wood stove effects on indoor air quality in Brazilian homes	Tokai Journal of Experimental Clinical Medicine, 17: 145-153	1992	DB 12 Measurement Results Row 3 of 4	Brazil					Rural	Cross-sectional		Winter			Gas, Wood			Gas stove; Traditional		Indoors											36				PM,NO2, BaP	Area
12	2	Hamada G S, et al.	Wood stove effects on indoor air quality in Brazilian homes	Tokai Journal of Experimental Clinical Medicine, 17: 145-153	1992	DB 12 Measurement Results Row 4 of 4	Brazil					Rural	Cross-sectional		Winter			Gas, Wood			Gas stove; Traditional		Indoors											36				PM,NO2, BaP	Area
13	2	Mendoza et al.		mimeo	1992	DB 13 General Descriptives	Guatemala					Rural	Cross-sectional		Winter			Gas, Wood			Gas stove; Traditional;ICS		Indoors											87				CO	Area
13	2	Mendoza et al.		mimeo	1992	DB 13 Measurement Results Row 1 of 3	Guatemala					Rural	Cross-sectional		Winter			Gas, Wood			Gas stove; Traditional;ICS		Indoors											87				CO	Area
13	2	Mendoza et al.		mimeo	1992	DB 13 Measurement Results Row 2 of 3	Guatemala					Rural	Cross-sectional		Winter			Gas, Wood			Gas stove; Traditional;ICS		Indoors											87				CO	Area
13	2	Mendoza et al.		mimeo	1992	DB 13 Measurement Results Row 3 of 3	Guatemala					Rural	Cross-sectional		Winter			Gas, Wood			Gas stove; Traditional;ICS		Indoors											87				CO	Area
27	5	Saksena S, et al.	Patterns of daily exposure to TSP and CO in the Garhwal Himalaya	Atmospheric Environment, 26A: 2125-2134	1992	DB 27 General Study Descriptives	India	Uttar Pradesh	Pauri			Rural		1500	all			Wood			Traditional	Adobe and mud	Indoor Kitchen											12
27	5	Saksena S, et al.	Patterns of daily exposure to TSP and CO in the Garhwal Himalaya	Atmospheric Environment, 26A: 2125-2134	1992	DB27 Measurement Results Row 1 of 1	India	Uttar Pradesh	Pauri			Rural		1500	all			Wood			Traditional	Adobe and mud	Indoor Kitchen											12							Rural;Wood;Traditional Stove			TSP				Gravimetric	Breathing zone
7	1	Terblanche A P S, Danford I R and Nel C M	Household energy use in South Africa, air pollution and human health	Journal of Energy in South Africa, May: 54-57	1993	DB 7 General Descriptives	South Africa		Marble Hall			Urban, Rural	Cross-sectional		Winter, Summer			Charcoal, wood					Indoors											20				PM, CO, SO2	Area
7	1	Terblanche A P S, Danford I R and Nel C M	Household energy use in South Africa, air pollution and human health	Journal of Energy in South Africa, May: 54-57	1993	DB 7 Measurement Results Row 1 of 3	South Africa		Marble Hall			Urban, Rural	Cross-sectional		Winter, Summer			Charcoal, wood					Indoors											20				PM, CO, SO2	Area		Urban; winter, charcoal; Indoor kitchen;			TSP			Area (Kitchen)	Gravimetric
7	1	Terblanche A P S, Danford I R and Nel C M	Household energy use in South Africa, air pollution and human health	Journal of Energy in South Africa, May: 54-57	1993	DB 7 Measurement Results Row 2 of 3	South Africa		Marble Hall			Urban, Rural	Cross-sectional		Winter, Summer			Charcoal, wood			Traditional		Indoors											20				PM, CO, SO2	Area		Rural, summer; wood; indoor kitchen; traditional stove			TSP			Area (Kitchen)	Gravimetric
7	1	Terblanche A P S, Danford I R and Nel C M	Household energy use in South Africa, air pollution and human health	Journal of Energy in South Africa, May: 54-57	1993	DB 7 Measurement Results Row 3 of 3	South Africa		Marble Hall			Urban, Rural	Cross-sectional		Winter, Summer			Charcoal, wood					Indoors											20				PM, CO, SO2	Area
23	5	Raiyani CV, Shah SH, Desai NM, Venkaiah K, Patel JS, Parikh DJ, Kashyap SK	Characterization and problems of indoor pollution due to cooking stove smoke	Atmospheric Environment, 27A: 1643-1655	1993	DB 23 General Study Descriptives	India	Gujarat		Ahmedabad		Urban	Cross-sectional					Dung, Wood, Charcoal, Kerosene, Gas			Traditional, Kerosene stove, Gas Stove							34-37						20				PM, CO, BaP	Area
23	5	Raiyani CV, Shah SH, Desai NM, Venkaiah K, Patel JS, Parikh DJ, Kashyap SK	Characterization and problems of indoor pollution due to cooking stove smoke	Atmospheric Environment, 27A: 1643-1655	1993	DB 23 Measurement Results Row 1 of 5	India	Gujarat		Ahmedabad		Urban	Cross-sectional					Dung, Wood, Charcoal, Kerosene, Gas			Traditional, Kerosene stove, Gas Stove							34-37						20				PM, CO, BaP	Area		Urban;Dung; Traditional Stove			TSP				Gravimetric	Breathing zone
23	5	Raiyani CV, Shah SH, Desai NM, Venkaiah K, Patel JS, Parikh DJ, Kashyap SK	Characterization and problems of indoor pollution due to cooking stove smoke	Atmospheric Environment, 27A: 1643-1655	1993	DB 23 Measurement Results Row 2 of 5	India	Gujarat		Ahmedabad		Urban	Cross-sectional					Dung, Wood, Charcoal, Kerosene, Gas			Traditional, Kerosene stove, Gas Stove							34-37						20				PM, CO, BaP	Area		Urban;Charcoal; Traditional Stove			TSP				Gravimetric	Breathing zone
23	5	Raiyani CV, Shah SH, Desai NM, Venkaiah K, Patel JS, Parikh DJ, Kashyap SK	Characterization and problems of indoor pollution due to cooking stove smoke	Atmospheric Environment, 27A: 1643-1655	1993	DB 23 Measurement Results Row 3 of 5	India	Gujarat		Ahmedabad		Urban	Cross-sectional					Dung, Wood, Charcoal, Kerosene, Gas			Traditional, Kerosene stove, Gas Stove							34-37						20				PM, CO, BaP	Area		Urban;Wood; Traditional Stove			TSP				Gravimetric	Breathing zone
23	5	Raiyani CV, Shah SH, Desai NM, Venkaiah K, Patel JS, Parikh DJ, Kashyap SK	Characterization and problems of indoor pollution due to cooking stove smoke	Atmospheric Environment, 27A: 1643-1655	1993	DB 23 Measurement Results Row 4 of 5	India	Gujarat		Ahmedabad		Urban	Cross-sectional					Dung, Wood, Charcoal, Kerosene, Gas			Traditional, Kerosene stove, Gas Stove							34-37						20				PM, CO, BaP	Area		Urban;Kerosene; Indoor Kitchen; Kerosene stove			TSP				Gravimetric	Breathing zone
23	5	Raiyani CV, Shah SH, Desai NM, Venkaiah K, Patel JS, Parikh DJ, Kashyap SK	Characterization and problems of indoor pollution due to cooking stove smoke	Atmospheric Environment, 27A: 1643-1655	1993	DB 23 Measurement Results Row 5 of 5	India	Gujarat		Ahmedabad		Urban	Cross-sectional					Dung, Wood, Charcoal, Kerosene, Gas			Traditional, Kerosene stove, Gas Stove							34-37						20				PM, CO, BaP	Area		Urban;Gas; Indoor Kitchen; Gas stove			TSP				Gravimetric	Breathing zone
30	2	Smith K R,Liu Y, Rivera J	Indoor air quality and child exposures in highland Guatemala	Proceedings of the 6th International Conference on Indoor Air Quality and Climate, University of Technology, Helsinki, 1:441-446	1993	DB 30 General Study Descriptives	Guatemala		Quetzaltenango			Rural		2000				Gas, Wood			Traditional Stove, ICS, Gas Stove	Adobe and wood	Indoor Kitchen															PM,CO	Area, Personal
30	2	Smith K R,Liu Y, Rivera J	Indoor air quality and child exposures in highland Guatemala	Proceedings of the 6th International Conference on Indoor Air Quality and Climate, University of Technology, Helsinki, 1:441-446	1993	DB 30 Measurement Results Row 1 of 3	Guatemala		Quetzaltenango			Rural		2000				Gas, Wood			Traditional Stove, ICS, Gas Stove	Adobe and wood	Indoor Kitchen															PM,CO	Area, Personal		Rural; Gas; Indoor Kitchen; Gas stove			PM10				Gravimetric + impactor	Breathing zone
30	2	Smith K R,Liu Y, Rivera J	Indoor air quality and child exposures in highland Guatemala	Proceedings of the 6th International Conference on Indoor Air Quality and Climate, University of Technology, Helsinki, 1:441-446	1993	DB 30 Measurement Results Row 2 of 3	Guatemala		Quetzaltenango			Rural		2000				Gas, Wood			Traditional Stove, ICS, Gas Stove	Adobe and wood	Indoor Kitchen											60				PM,CO	Area, Personal		Rural, Wood; Indoor Kitchen;Traditional Stove			PM10				Gravimetric + impactor	Breathing zone
30	2	Smith K R,Liu Y, Rivera J	Indoor air quality and child exposures in highland Guatemala	Proceedings of the 6th International Conference on Indoor Air Quality and Climate, University of Technology, Helsinki, 1:441-446	1993	DB 30 Measurement Results Row 3 of 3	Guatemala		Quetzaltenango			Rural		2000				Gas, Wood			Traditional Stove, ICS, Gas Stove	Adobe and wood	Indoor Kitchen															PM,CO	Area, Personal		Rural, Wood; Indoor Kitchen;ICS			PM10				Gravimetric + impactor	Breathing zone
36	1	Gachanja AN, Worsfold PJ	Monitoring of polycyclic aromatic hydrocarbon emissions from biomass combustion in Kenya using liquid chromatography with flourescence detection	Science of the Total Environment, 138: 77-89	1993	DB 36 General Descriptives	Kenya		Kenyan Highlands			Rural		2000	Dry season			Wood			Traditional		Indoor Kitchen											9				BaP	Area
36	1	Gachanja AN, Worsfold PJ	Monitoring of polycyclic aromatic hydrocarbon emissions from biomass combustion in Kenya using liquid chromatography with flourescence detection	Science of the Total Environment, 138: 77-89	1993	DB36 Measurement Results Row 1 of 1	Kenya		Kenyan Highlands			Rural		2000	Dry season			Wood			Traditional		Indoor Kitchen											9				BaP	Area
37	1	Ellegard A and Egneus H	Urban energy: exposure to biomass fuel pollution in Lusaka	Energy Policy 21(5): 615-622	1993	DB 37 General Descriptives	Zambia			Lusaka		Urban						Charcoal, Wood Electricity			Traditional, Electric Stove													251				PM, CO, NO2, SO2	Area, personal
37	1	Ellegard A and Egneus H	Urban energy: exposure to biomass fuel pollution in Lusaka	Energy Policy 21(5): 615-622	1993	DB37 Measurement Results Row 1 of 3	Zambia			Lusaka		Urban						Charcoal, Wood Electricity			Traditional, Electric Stove													251				PM, CO, NO2, SO2	Area, personal		Rural;Wood;Indoor Kitchen;Traditional Stove			PM10				Gravimetric+cyclone
37	1	Ellegard A and Egneus H	Urban energy: exposure to biomass fuel pollution in Lusaka	Energy Policy 21(5): 615-622	1993	DB37 Measurement Results Row 2 of 3	Zambia			Lusaka		Urban						Charcoal, Wood Electricity			Traditional, Electric Stove													251				PM, CO, NO2, SO2	Area, personal		Rural;Charcoal;Indoor Kitchen;Traditional Stove			PM10				Gravimetric+cyclone
37	1	Ellegard A and Egneus H	Urban energy: exposure to biomass fuel pollution in Lusaka	Energy Policy 21(5): 615-622	1993	DB37 Measurement Results Row 3 of 3	Zambia			Lusaka		Urban						Charcoal, Wood Electricity			Traditional, Electric Stove													251				PM, CO, NO2, SO2	Area, personal		Rural ; Electricity;Indoor Kitchen; Electric Stove			PM10				Gravimetric+cyclone
40	1	Benneh G, Songsore J, Nabila JS, Amuzu AT, Tutu KA, Yangyuoru Y, McGranahan G	Environmental problems and the urban household in the Greater Accra Metropolitan Area, Ghana	Stockholm: Stockholm Environment Institute. 126 pp.	1993	DB 40 General Descriptives	Ghana			Accra		Urban						Wood, Charcoal, Kerosene			Traditional;Kerosene stove													143				PM, CO	Area, personal
40	1	Benneh G, Songsore J, Nabila JS, Amuzu AT, Tutu KA, Yangyuoru Y, McGranahan G	Environmental problems and the urban household in the Greater Accra Metropolitan Area, Ghana	Stockholm: Stockholm Environment Institute. 126 pp.	1993	DB40 Measurement Results Row 1 of 3	Ghana			Accra		Urban						Wood, Charcoal, Kerosene			Traditional;Kerosene stove													143				PM, CO	Area, personal		Rural;Wood;Indoor Kitchen;Traditional Stove			PM10				Gravimetric+cyclone
40	1	Benneh G, Songsore J, Nabila JS, Amuzu AT, Tutu KA, Yangyuoru Y, McGranahan G	Environmental problems and the urban household in the Greater Accra Metropolitan Area, Ghana	Stockholm: Stockholm Environment Institute. 126 pp.	1993	DB40 Measurement Results Row 2 of 3	Ghana			Accra		Urban						Wood, Charcoal, Kerosene			Traditional;Kerosene stove													143				PM, CO	Area, personal		Rural;Charcoal;Indoor Kitchen;Traditional Stove			PM10				Gravimetric+cyclone
40	1	Benneh G, Songsore J, Nabila JS, Amuzu AT, Tutu KA, Yangyuoru Y, McGranahan G	Environmental problems and the urban household in the Greater Accra Metropolitan Area, Ghana	Stockholm: Stockholm Environment Institute. 126 pp.	1993	DB40 Measurement Results Row 3 of 3	Ghana			Accra		Urban						Wood, Charcoal, Kerosene			Traditional;Kerosene stove													143							Rural;Kerosene;Indoor Kitchen;Kerosene Stove			PM10				cyclone
71	6	Xu X, Wang L	Association of indoor and outdoor particulate level with chronic respiratory illness	American Review of Respiratory Disease 148: 1516-22	1993	DB 71 General Study Descriptives	China		Beijing	Dongchen		Urban			Summer			Charcoal, Gas			Traditional; Gas stove		Indoor Kitchen											82				PM						TSP
71	6	Xu X, Wang L	Association of indoor and outdoor particulate level with chronic respiratory illness	American Review of Respiratory Disease 148: 1516-22	1993	DB 71 Measurement Results Row 1 of 6	China		Beijing	Dongchen		Urban			Summer			Charcoal, Gas			Traditional; Gas stove		Indoor Kitchen											82				PM			Urban;Dongchen; Summer;Gas; Indoor Kitchen; Gas stove			TSP				Gravimetric	area (bedroom)
71	6	Xu X, Wang L	Association of indoor and outdoor particulate level with chronic respiratory illness	American Review of Respiratory Disease 148: 1516-22	1993	DB 71 Measurement Results Row 2 of 6	China		Beijing	Dongchen		Urban			Summer			Charcoal, Gas			Traditional; Gas stove		Indoor Kitchen											82				PM			Urban;Dongchen; Summer;Charcoal; Indoor Kitchen; Traditional stove			TSP				Gravimetric	area (bedroom)
71	6	Xu X, Wang L	Association of indoor and outdoor particulate level with chronic respiratory illness	American Review of Respiratory Disease 148: 1516-22	1993	DB 71 Measurement Results Row 3 of 6	China		Beijing	Haidian		Urban			Summer			Charcoal, Gas			Traditional; Gas stove		Indoor Kitchen											82				PM			Urban;Haidian; Summer;Charcoal; Indoor Kitchen; Traditional stove			TSP				Gravimetric	area (bedroom)
71	6	Xu X, Wang L	Association of indoor and outdoor particulate level with chronic respiratory illness	American Review of Respiratory Disease 148: 1516-22	1993	DB 71 Measurement Results Row 4 of 6	China		Beijing	Haidian		Urban			Summer			Charcoal, Gas			Traditional; Gas stove		Indoor Kitchen											82				PM			Urban;Haidian; Summer;Gas; Indoor Kitchen; Gas stove			TSP				Gravimetric	area (bedroom)
71	6	Xu X, Wang L	Association of indoor and outdoor particulate level with chronic respiratory illness	American Review of Respiratory Disease 148: 1516-22	1993	DB 71 Measurement Results Row 5 of 6	China		Beijing	Shijinshan		Urban			Summer			Charcoal, Gas			Traditional; Gas stove		Indoor Kitchen											82				PM			Urban;Shijnshan; Summer;Gas; Indoor Kitchen; Gas stove			TSP				Gravimetric	area (bedroom)
71	6	Xu X, Wang L	Association of indoor and outdoor particulate level with chronic respiratory illness	American Review of Respiratory Disease 148: 1516-22	1993	DB 71 Measurement Results Row 6 of 6	China		Beijing	Shijinshan		Urban			Summer			Charcoal, Gas			Traditional; Gas stove		Indoor Kitchen											82				PM			Urban;Shijnshan; Summer;Charcoal; Indoor Kitchen; Traditional stove			TSP				Gravimetric	area (bedroom)
20	5	Smith KR, Apte MG, Ma Y, Wongsekiarttirat W, Kulkarni A.	Air pollution and the energy ladder in Asian cities	Energy, 19: 587-600	1994	DB 20 General Study Descriptives	India	Maharashtra		Pune		Urban	Cross-sectional					Crop residue, Wood, Kerosene, Gas			Traditional, Kerosene stove, Gas Stove		Indoors											61				PM, CO, NO2	Area, Personal
20	5	Smith KR, Apte MG, Ma Y, Wongsekiarttirat W, Kulkarni A.	Air pollution and the energy ladder in Asian cities	Energy, 19: 587-600	1994	DB 20 Measurement Results Row 1 of 4	India	Maharashtra		Pune		Urban	Cross-sectional					Crop residue, Wood, Kerosene, Gas			Traditional, Kerosene stove, Gas Stove		Indoors											61				PM, CO, NO2	Area, Personal		Urban;Crop residue;Indoor Kitchen;Traditional Stove			PM10			Area (Kitchen)	Gravimetric+ cyclone
20	5	Smith KR, Apte MG, Ma Y, Wongsekiarttirat W, Kulkarni A.	Air pollution and the energy ladder in Asian cities	Energy, 19: 587-600	1994	DB 19 Measurement Results Row 2 of 4	India	Maharashtra		Pune		Urban	Cross-sectional					Crop residue, Wood, Kerosene, Gas			Traditional, Kerosene stove, Gas Stove		Indoors											61				PM, CO, NO2	Area, Personal		Urban;Wood;Indoor Kitchen;Traditional Stove			PM10			Area (Kitchen)	Gravimetric+ cyclone
20	5	Smith KR, Apte MG, Ma Y, Wongsekiarttirat W, Kulkarni A.	Air pollution and the energy ladder in Asian cities	Energy, 19: 587-600	1994	DB 19 Measurement Results Row 3 of 4	India	Maharashtra		Pune		Urban	Cross-sectional					Crop residue, Wood, Kerosene, Gas			Traditional, Kerosene stove, Gas Stove		Indoors											61				PM, CO, NO2	Area, Personal		Urban; Kerosene;Indoor Kitchen;Kerosene Stove			PM10			Area (Kitchen)	Gravimetric+ cyclone
20	5	Smith KR, Apte MG, Ma Y, Wongsekiarttirat W, Kulkarni A.	Air pollution and the energy ladder in Asian cities	Energy, 19: 587-600	1994	DB 19 Measurement Results Row 4 of 4	India	Maharashtra		Pune		Urban	Cross-sectional					Crop residue, Wood, Kerosene, Gas			Traditional, Kerosene stove, Gas Stove		Indoors											61				PM, CO, NO2	Area, Personal		Urban; Gas;Indoor Kitchen;Gas Stove			PM10			Area (Kitchen)	Gravimetric+ cyclone
21	6	Smith KR, Apte MG, Ma Y, Wongsekiarttirat W, Kulkarni A.	Air pollution and the energy ladder in Asian cities	Energy, 19: 587-600	1994	DB 21 General Study Descriptives	China			Beijing		Urban	Cross-sectional					Charcoal, Gas			ICS, Gas stove		Indoors											51				PM, CO, NO2	Area, Personal
21	6	Smith KR, Apte MG, Ma Y, Wongsekiarttirat W, Kulkarni A.	Air pollution and the energy ladder in Asian cities	Energy, 19: 587-600	1994	DB 21 Measurement Results Row 1 of 2	China			Beijing		Urban	Cross-sectional					Charcoal, Gas			ICS, Gas stove		Indoors											51				PM, CO, NO2	Area, Personal		Urban, Charcoal; Indoor Kitchen;ICS			PM10			Area (Kitchen)	Gravimetric+ cyclone
21	6	Smith KR, Apte MG, Ma Y, Wongsekiarttirat W, Kulkarni A.	Air pollution and the energy ladder in Asian cities	Energy, 19: 587-600	1994	DB 21 Measurement Results Row 2 of 2	China			Beijing		Urban	Cross-sectional					Charcoal, Gas			ICS, Gas stove		Indoors											51				PM, CO, NO2	Area, Personal		Urban;Gas; Indoor Kitchen; Gas stove			PM10			Area (Kitchen)	Gravimetric+ cyclone
22	5	Smith KR, Apte MG, Ma Y, Wongsekiarttirat W, Kulkarni A.	Air pollution and the energy ladder in Asian cities	Energy, 19: 587-600	1994	DB 22 General Study Descriptives	Thailand			Bangkok		Urban	Cross-sectional					Gas, Charcoal			Traditional, Gas stove		Indoors											20				PM, CO, NO2	Area, Personal
22	5	Smith KR, Apte MG, Ma Y, Wongsekiarttirat W, Kulkarni A.	Air pollution and the energy ladder in Asian cities	Energy, 19: 587-600	1994	DB 22 Measurement Results Row 1 of 2	Thailand			Bangkok		Urban	Cross-sectional					Gas, Charcoal			Traditional, Gas stove		Indoors											20				PM, CO, NO2	Area, Personal		Urban;Gas; Indoor Kitchen; Gas stove			PM10			Area (Kitchen)	Gravimetric+ cyclone
22	5	Smith KR, Apte MG, Ma Y, Wongsekiarttirat W, Kulkarni A.	Air pollution and the energy ladder in Asian cities	Energy, 19: 587-600	1994	DB 22 Measurement Results Row 2 of 2	Thailand			Bangkok		Urban	Cross-sectional					Gas, Charcoal			Traditional, Gas stove		Indoors											20				PM, CO, NO2	Area, Personal		Urban, Charcoal; Indoor Kitchen;ICS			PM10			Area (Kitchen)	Gravimetric+ cyclone
60	1	Usinger, J	Indoor air quality in rural kitchens in Tigre/Ethiopia; monitoring and training	HEAT (Household-Energy-Appropriate Technologies) report for WHO, March 1994	1994	DB 60 General Descriptives	Ethiopia		Makele	Debri		Rural						Dung					Indoor Kitchen								Injera							PM,CO
60	1	Usinger, J	Indoor air quality in rural kitchens in Tigre/Ethiopia; monitoring and training	HEAT (Household-Energy-Appropriate Technologies) report for WHO, March 1994	1994	DB 60 Measurement Results Row 1 of 1	Ethiopia		Makele	Debri		Rural						Dung					Indoor Kitchen								Injera							PM,CO			Rural; Dung;Indoor Kitchen;Traditional Stove							Gravimetric +impactor
28	5	Tata Energy Research Institute	Biomass fuels, indoor air pollution and health: a multi-disciplinary, multi-centre study.Phase 1B	Final report. New Delhi: TERI	1995	DB 28 General Study Descriptives	India	Uttar Pradesh	Tehri			Rural		1200				Wood			Traditional	Adobe and mud	Indoor Kitchen											20				PM	Area
28	5	Tata Energy Research Institute	Biomass fuels, indoor air pollution and health: a multi-disciplinary, multi-centre study.Phase 1B	Final report. New Delhi: TERI	1995	DB 28 Measurement Results Row 1 of 3	India	Uttar Pradesh	Tehri			Rural		1200				Wood			Traditional	Adobe and mud	Indoor Kitchen											20				PM	Area		Rural, Wood; Indoor Kitchen;Traditional Stove			PM5				Gravimetric + cyclone	Breathing zone
28	5	Tata Energy Research Institute	Biomass fuels, indoor air pollution and health: a multi-disciplinary, multi-centre study.Phase 1B	Final report. New Delhi: TERI	1995	DB 28 Measurement Results Row 2 of 3	India	Uttar Pradesh	Tehri			Rural		1200				Wood			Traditional	Adobe and mud	Indoor Kitchen											20				PM	Area		Rural, Wood; Indoor Kitchen;Traditional Stove			PM5				Gravimetric + cyclone	Breathing zone
28	5	Tata Energy Research Institute	Biomass fuels, indoor air pollution and health: a multi-disciplinary, multi-centre study.Phase 1B	Final report. New Delhi: TERI	1995	DB 28 Measurement Results Row 3 of 3	India	Uttar Pradesh	Tehri			Rural		1200				Wood			Traditional	Adobe and mud	Indoor Kitchen											20				PM	Area		Rural, Wood; Indoor Kitchen;Traditional Stove			PM5				Gravimetric + cyclone	Breathing zone
5	5	Visser A, Khan HR	When smoke gets in your eyes: kitchen air quality in rural Bangladeshi homes	Energy for Sustainable Development, 3(4): 52-57	1996	DB 5 General Descriptives	Bangladesh					Rural	Cross-sectional					Wood			Traditional; ICS		Indoors											29				PM, CO	Area
5	5	Visser A, Khan HR	When smoke gets in your eyes: kitchen air quality in rural Bangladeshi homes	Energy for Sustainable Development, 3(4): 52-57	1996	DB 5 Measurement Results Row 1 of 2	Bangladesh					Rural	Cross-sectional					Wood			Traditional; ICS		Indoors											29				CO	Area
5	5	Visser A, Khan HR	When smoke gets in your eyes: kitchen air quality in rural Bangladeshi homes	Energy for Sustainable Development, 3(4): 52-57	1996	DB 5 Measurement Results Row 2 of 2	Bangladesh					Rural	Cross-sectional					Wood			Traditional; ICS		Indoors											29				CO	Area
14	2	Brauer M, Bartlett K, Regalado-Pineda J, Perez-Padilla R	Assessment of particulate concentrations from domestic biomass combustion in rural Mexico	Environmental Science and Technology, 30: 104-109	1996	DB 14 General Study Descriptives	Mexico			San Jose de Solis		Rural	Repeat Cross-sectional	2450				Wood, Gas			Traditional;ICS;Gas	Adobe	Indoors					21 -35						22				PM	Area
14	2	Brauer M, Bartlett K, Regalado-Pineda J, Perez-Padilla R	Assessment of particulate concentrations from domestic biomass combustion in rural Mexico	Environmental Science and Technology, 30: 104-109	1996	DB 14 Measurement Results Row 1 of 6	Mexico			San Jose de Solis		Rural	Repeat Cross-sectional	2450				Wood, Gas			Traditional;ICS;Gas	Adobe	Indoors					21 -35						22				PM	Area		Rural; wood; indoor kitchen; traditional stove			PM10			Area (Kitchen)	Gravimetric impactor	Breathing zone
14	2	Brauer M, Bartlett K, Regalado-Pineda J, Perez-Padilla R	Assessment of particulate concentrations from domestic biomass combustion in rural Mexico	Environmental Science and Technology, 30: 104-109	1996	DB 14 Measurement Results Row 2 of 6	Mexico			San Jose de Solis		Rural	Repeat Cross-sectional	2450				Wood, Gas			Traditional;ICS;Gas	Adobe	Indoors			7		21 -35						22				PM	Area		Rural; Wood; Indoor Kitchen; ICS			PM 10			Area (Kitchen)	Gravimetric impactor	Breathing zone
14	2	Brauer M, Bartlett K, Regalado-Pineda J, Perez-Padilla R	Assessment of particulate concentrations from domestic biomass combustion in rural Mexico	Environmental Science and Technology, 30: 104-109	1996	DB 14 Measurement Results Row 3 of 6	Mexico			San Jose de Solis		Rural	Repeat Cross-sectional	2450				Wood, Gas			Traditional;ICS;Gas	Adobe	Indoors					21 -35						22				PM	Area		Rural; Gas; Indoor Kitchen; Gas stove			PM 10			Area (Kitchen)	Gravimetric impactor	Breathing zone
14	2	Brauer M, Bartlett K, Regalado-Pineda J, Perez-Padilla R	Assessment of particulate concentrations from domestic biomass combustion in rural Mexico	Environmental Science and Technology, 30: 104-109	1996	DB 14 Measurement Results Row 4 of 6	Mexico			San Jose de Solis		Rural	Repeat Cross-sectional	2450	summer			Wood, Gas			Traditional;ICS;Gas	Adobe	Indoors					21 -35						22				PM	Area		Rural; Summer; wood; indoor kitchen; traditional stove			PM2.5			Area (Kitchen)	Gravimetric impactor	Breathing zone
14	2	Brauer M, Bartlett K, Regalado-Pineda J, Perez-Padilla R	Assessment of particulate concentrations from domestic biomass combustion in rural Mexico	Environmental Science and Technology, 30: 104-109	1996	DB 14 Measurement Results Row 5 of 6	Mexico			San Jose de Solis		Rural	Repeat Cross-sectional	2450				Wood, Gas			Traditional;ICS;Gas	Adobe	Indoors					21 -35						22				PM	Area		Rural; Wood; Indoor Kitchen; ICS			PM 2.5			Area (Kitchen)	Gravimetric impactor	Breathing zone
14	2	Brauer M, Bartlett K, Regalado-Pineda J, Perez-Padilla R	Assessment of particulate concentrations from domestic biomass combustion in rural Mexico	Environmental Science and Technology, 30: 104-109	1996	DB 14 Measurement Results Row 6 of 6	Mexico			San Jose de Solis		Rural	Repeat Cross-sectional	2450				Wood, Gas			Traditional;ICS;Gas	Adobe	Indoors					21 -35						22				PM	Area		Rural; Summer; Gas; Indoor Kitchen; Gas stove			PM 2.5			Area (Kitchen)	Gravimetric impactor	Breathing zone
16	5	Yadav B, Hessen J O, Schei M, et al	Effects on indoor air pollution level from introducing improved stoves in rural Nepal	Proceedings of the 7th International Conference on Indoor Air Quality and Climate, Nagoya, Japan, 2:113-117	1996	DB 16 General Descriptives	Nepal		Jumla			Rural		2800	Winter			Wood			Traditional;ICS	Adobe and wood												39
16	5	Yadav B, Hessen J O, Schei M, et al	Effects on indoor air pollution level from introducing improved stoves in rural Nepal	Proceedings of the 7th International Conference on Indoor Air Quality and Climate, Nagoya, Japan, 2:113-117	1996	DB 16 Measurement Results Row 1 of 2	Nepal		Jumla			Rural		2800	Winter			Wood			Traditional;ICS	Adobe and wood												39				PM, CO, NO2	Area		Rural; Winter; Wood; Indoor Kitchen; Traditional Stove			TSP			Area (Kitchen)	Gravimetric	Breathing zone
16	5	Yadav B, Hessen J O, Schei M, et al	Effects on indoor air pollution level from introducing improved stoves in rural Nepal	Proceedings of the 7th International Conference on Indoor Air Quality and Climate, Nagoya, Japan, 2:113-117	1996	DB 16 Measurement Results Row 2 of 2	Nepal		Jumla			Rural		2800	Winter			Wood			Traditional;ICS	Adobe and wood												39				PM,CO, NO2	Area		Rural; Winter; Wood; Indoor Kitchen; ICS			TSP			Area (Kitchen)	Gravimetric	Breathing zone
17	5	Mandal A K, Kishore J, Rangesamy S, et al	PAH concentration in Indian kitchen and its relation to breast carcinoma	Proceedings of the 7th International Conference on Indoor Air Quality and Climate, Nagoya, Japan, 2:349-351	1996	DB 17 General Descriptives	India			Delhi		Urban						Wood			Traditional		Indoors					25						12				PM
17	5	Mandal A K, Kishore J, Rangesamy S, et al	PAH concentration in Indian kitchen and its relation to breast carcinoma	Proceedings of the 7th International Conference on Indoor Air Quality and Climate, Nagoya, Japan, 2:349-351	1996	DB 17 Measurement Results Row 1 of 1	India			Delhi		Urban						Wood			Traditional		Indoors					25						12				PM			Urban; Wood; Indoor kitchen; Traditional Stove			TSP				Gravimetric	Breathing zone
38	1	Ellegard A	Cooking fuel smoke and respiratory symptoms among women in low-income areas in Maputo	Environmental Health Perspectives 104(9): 980-985	1996	DB 38 General Descriptives	Mozambique			Maputo		Urban						Wood, Charcoal, Electricity, Gas			Traditional, Electric Stove, Gas Stove; Kerosene stove													203				PM, CO	Area, personal
38	1	Ellegard A	Cooking fuel smoke and respiratory symptoms among women in low-income areas in Maputo	Environmental Health Perspectives 104(9): 980-985	1996	DB38 Measurement Results Row 1 of 5	Mozambique			Maputo		Urban						Wood, Charcoal, Electricity, Gas			Traditional, Electric Stove, Gas Stove; Kerosene stove													203				PM, CO	Area, personal		Rural;Wood;Indoor Kitchen;Traditional Stove			PM10				Gravimetric+cyclone
38	1	Ellegard A	Cooking fuel smoke and respiratory symptoms among women in low-income areas in Maputo	Environmental Health Perspectives 104(9): 980-985	1996	DB38 Measurement Results Row 2 of 5	Mozambique			Maputo		Urban						Wood, Charcoal, Electricity, Gas			Traditional, Electric Stove, Gas Stove; Kerosene stove													203				PM, CO	Area, personal		Rural;Charcoal;Indoor Kitchen;Traditional Stove			PM10				Gravimetric+cyclone
38	1	Ellegard A	Cooking fuel smoke and respiratory symptoms among women in low-income areas in Maputo	Environmental Health Perspectives 104(9): 980-985	1996	DB38 Measurement Results Row 3 of 5	Mozambique			Maputo		Urban						Wood, Charcoal, Electricity, Gas			Traditional, Electric Stove, Gas Stove; Kerosene stove													203				PM, CO	Area, personal		Rural ; Electricity;Indoor Kitchen; Electric Stove			PM10				Gravimetric+cyclone
38	1	Ellegard A	Cooking fuel smoke and respiratory symptoms among women in low-income areas in Maputo	Environmental Health Perspectives 104(9): 980-985	1996	DB38 Measurement Results Row 4 of 5	Mozambique			Maputo		Urban						Wood, Charcoal, Electricity, Gas			Traditional, Electric Stove, Gas Stove; Kerosene stove													203				PM, CO	Area, personal		Rural;Kerosene;Indoor Kitchen;Kerosene Stove			PM10				Gravimetric+cyclone
38	1	Ellegard A	Cooking fuel smoke and respiratory symptoms among women in low-income areas in Maputo	Environmental Health Perspectives 104(9): 980-985	1996	DB38 Measurement Results Row 5 of 5	Mozambique			Maputo		Urban						Wood, Charcoal, Electricity, Gas, Kerosene			Traditional, Electric Stove, Gas Stove;Kerosene stove													203				PM, CO	Area, personal		Rural;Gas;Indoor Kitchen;Gas Stove			PM10				Gravimetric+cyclone
41	2	Bragg W G and Shultz E B	Indoor air pollution and health: Phase 1B: Brazil	Final report submitted to Biomass Users Network	1996	DB 41 General Descriptives	Brazil	Bahia		Municipio de Juazeiro		Rural		500				Wood			Traditional		Indoor Kitchen											23				PM	Area
41	2	Bragg W G and Shultz E B	Indoor air pollution and health: Phase 1B: Brazil	Final report submitted to Biomass Users Network	1996	DB41 Measurement Results Row 1 of 1	Brazil	Bahia		Municipio de Juazeiro		Rural		500				Wood			Traditional		Indoor Kitchen											23				PM	Area		Rural;Wood;Indoor Kitchen;Traditional Stove			PM10				Gravimetric+cyclone
42	2	Bragg W G and Shultz E B	Indoor air pollution and health: Phase 1B: Mexico	Final report submitted to Biomass Users Network	1996	DB 42 General Descriptives	Mexico					Rural						Wood			Traditional		Indoor Kitchen											27				PM	Area					PM10
42	2	Bragg W G and Shultz E B	Indoor air pollution and health: Phase 1B: Mexico	Final report submitted to Biomass Users Network	1996	DB42 Measurement Results Row 1 of 1	Mexico					Rural						Wood			Traditional		Indoor Kitchen											27				PM	Area		Rural;Wood;Indoor Kitchen;Traditional Stove			PM10				Gravimetric+cyclone
50	5	Hessen, J. O., M. A. Schei, B. Yadav, T. Snellingen, and M. R. Pandey.	Evaluation of methods for monitoring domestic smoke exposures in rural Nepal	Proceedings of the 7th International Conference on Indoor Air Quality and Climate, Nagoya, Japan.Institute of Public Health:101–106.	1996	DB 50 General Descriptives	Nepal		Jumla			Rural						Wood			Traditional													34				PM,CO
50	5	Hessen, J. O., M. A. Schei, B. Yadav, T. Snellingen, and M. R. Pandey.	Evaluation of methods for monitoring domestic smoke exposures in rural Nepal	Proceedings of the 7th International Conference on Indoor Air Quality and Climate, Nagoya, Japan.Institute of Public Health:101–106.	1996	DB 50 Measurement Results Row 1 of 1	Nepal		Jumla			Rural						Wood			Traditional													34				PM,CO			Rural;Wood;Indoor Kitchen;Traditional Stove			TSP				gravimetric
8	1	Campbell H	Indoor air pollution and acute lower respiratory infections in young Gambian children	Health bulletin, 55: 20-31	1997	DB 8 General Descriptives	Gambia			Badari, Kundan Tamba		Rural	Repeat Cross-sectional		Dry , rainy seasons			Wood			Traditional		Indoors											12				PM , NO2, BaP	Area
8	1	Campbell H	Indoor air pollution and acute lower respiratory infections in young Gambian children	Health bulletin, 55: 20-31	1997	DB 8 Measurement Results Row 1 of 7	Gambia			Badari, Kundan Tamba		Rural	Repeat Cross-sectional		Dry , rainy seasons			Wood			Traditional		Indoors											12				PM , NO2, BaP	Area		Rural;Badari;Dry season; Wood; Indoor Kitchen; Traditional Stove			PM10			Area (Kitchen)
8	1	Campbell H	Indoor air pollution and acute lower respiratory infections in young Gambian children	Health bulletin, 55: 20-31	1997	DB 8 Measurement Results Row 2 of 7	Gambia			Badari, Kundan Tamba		Rural	Repeat Cross-sectional		Dry , rainy seasons			Wood			Traditional		Indoors											12				PM , NO2, BaP	Area		Rural;Kundan;Dry season; Wood; Indoor Kitchen; Traditional Stove			PM10			Area (Kitchen)
8	1	Campbell H	Indoor air pollution and acute lower respiratory infections in young Gambian children	Health bulletin, 55: 20-31	1997	DB 8 Measurement Results Row 3 of 7	Gambia			Badari, Kundan Tamba		Rural	Repeat Cross-sectional		Dry , rainy seasons			Wood			Traditional		Indoors											12				PM , NO2, BaP	Area		Rural;Tamba;Dry season; Wood; Indoor Kitchen; Traditional Stove			PM10			Area (Kitchen)
8	1	Campbell H	Indoor air pollution and acute lower respiratory infections in young Gambian children	Health bulletin, 55: 20-31	1997	DB 8 Measurement Results Row 4 of 7	Gambia			Badari, Kundan Tamba		Rural	Repeat Cross-sectional		Dry , rainy seasons			Wood			Traditional		Indoors											12				PM , NO2, BaP	Area		Rural;Badari; Rainy season; Wood; Indoor Kitchen; Traditional Stove			PM10			Area (Kitchen)
8	1	Campbell H	Indoor air pollution and acute lower respiratory infections in young Gambian children	Health bulletin, 55: 20-31	1997	DB 8 Measurement Results Row 5 of 7	Gambia			Badari, Kundan Tamba		Rural	Repeat Cross-sectional		Dry , rainy seasons			Wood			Traditional		Indoors											12				PM , NO2, BaP	Area		Rural;Kundan;Rainy season; Wood; Indoor Kitchen; Traditional Stove			PM10			Area (Kitchen)
8	1	Campbell H	Indoor air pollution and acute lower respiratory infections in young Gambian children	Health bulletin, 55: 20-31	1997	DB 8 Measurement Results Row 6 of 7	Gambia			Badari, Kundan Tamba		Rural	Repeat Cross-sectional		Dry , rainy seasons			Wood			Traditional		Indoors											12				PM , NO2, BaP	Area		Rural;Tamba;Rainy season; Wood; Indoor Kitchen; Traditional Stove			PM10			Area (Kitchen)
8	1	Campbell H	Indoor air pollution and acute lower respiratory infections in young Gambian children	Health bulletin, 55: 20-31	1997	DB 8 Measurement Results Row 7 of 7	Gambia			Badari, Kundan Tamba		Rural	Repeat Cross-sectional		Dry , rainy seasons			Wood			Traditional		Indoors											12				PM , NO2, BaP	Area
39	6	Ellegard A	Health effects of cooking air pollution among women using coal briquettes in Hanoi	Environmental Technology	1997	DB 39 General Descriptives	Vietnam			Hanoi		Urban						Charcoal, Electricity			Traditional, Electric Stove													49				PM, CO	Area, personal
39	6	Ellegard A	Health effects of cooking air pollution among women using coal briquettes in Hanoi	Environmental Technology	1997	DB39 Measurement Results Row 1 of 2	Vietnam			Hanoi		Urban						Charcoal, Electricity			Traditional, Electric Stove, Gas Stove													49				PM, CO	Area, personal		Rural;Charcoal;Indoor Kitchen;Traditional Stove			PM10				Gravimetric+cyclone
39	6	Ellegard A	Health effects of cooking air pollution among women using coal briquettes in Hanoi	Environmental Technology	1997	DB39 Measurement Results Row 2 of 2	Vietnam			Hanoi		Urban						Charcoal, Electricity			Traditional, Electric Stove													49				PM, CO	Area, personal		Rural ; Electricity;Indoor Kitchen; Electric Stove			PM10				Gravimetric+cyclone
47	2	McCracken J P and Smith K R	Emissions and efficiency of improved woodburning cookstoves in highland Guatemala	Environment International 24: 739-747	1998	DB 47 General Descriptives	Guatemala		San Juan Ostuncalco	Varsovia		Rural						Wood			Traditional;ICS		Indoor Kitchen											5				PM,CO, BaP, NO2	Area
47	2	McCracken J P and Smith K R	Emissions and efficiency of improved woodburning cookstoves in highland Guatemala	Environment International 24: 739-747	1998	DB47 Measurement Results Row 1 of 4	Guatemala		San Juan Ostuncalco	Varsovia		Rural						Wood			Traditional;ICS		Indoor Kitchen											5				PM,CO, BaP, NO3	Area		Rural;Wood;Indoor Kitchen;Traditional Stove			PM2.5				infra red
47	2	McCracken J P and Smith K R	Emissions and efficiency of improved woodburning cookstoves in highland Guatemala	Environment International 24: 739-747	1998	DB47 Measurement Results Row 2 of 4	Guatemala		San Juan Ostuncalco	Varsovia		Rural						Wood			Traditional;ICS		Indoor Kitchen											6				PM,CO, BaP, NO4	Area		Rural;Wood;Indoor Kitchen;ICS			PM2.5				infra red
47	2	McCracken J P and Smith K R	Emissions and efficiency of improved woodburning cookstoves in highland Guatemala	Environment International 24: 739-747	1998	DB47 Measurement Results Row 3 of 4	Guatemala		San Juan Ostuncalco	Varsovia		Rural						Wood			Traditional;ICS		Indoor Kitchen											5				PM,CO, BaP, NO6	Area		Rural;Wood;Indoor Kitchen;Traditional Stove			PM2.5				infra red
47	2	McCracken J P and Smith K R	Emissions and efficiency of improved woodburning cookstoves in highland Guatemala	Environment International 24: 739-747	1998	DB47 Measurement Results Row 4 of 4	Guatemala		San Juan Ostuncalco	Varsovia		Rural						Wood			Traditional;ICS		Indoor Kitchen											5				PM,CO, BaP, NO5	Area		Rural;Wood;Indoor Kitchen;ICS			PM2.5				infra red
48	1	Taljaard J	Macro-scale experiment: indoor air quality at Qalabotjha	Final Project Report ES9609, Energy Branch, Department of Minerals and Energy, South Africa	1998	DB 48 General Descriptives	South Africa			Qalabothja		Rural						Coal			Traditional													8				PM
48	1	Taljaard J	Macro-scale experiment: indoor air quality at Qalabotjha	Final Project Report ES9609, Energy Branch, Department of Minerals and Energy, South Africa	1998	DB48 Measurement Results Row 1 of 1	South Africa			Qalabothja		Rural						Coal			Traditional													8				PM			Rural;Coal;Indoor Kitchen;Traditional Stove			TSP				Gravimetric
54	2	Pino P, Oyarzun M, Walter T, von Baer D, Romieu I.	Indoor air pollution in South East Santiago [Spanish]	Revista Medica Chilena 126: 367-374	1998	DB 54 General Descriptives	Chile		Santiago	Villa O'Higgins;La Bandera, San Ramon		Urban						LPG					Indoor Kitchen											123
54	2	Pino P, Oyarzun M, Walter T, von Baer D, Romieu I.	Indoor air pollution in South East Santiago [Spanish]	Revista Medica Chilena 126: 367-374	1998	DB 54 Measurement Results Row 1 of 1	Chile		Santiago	Villa O'Higgins;La Bandera, San Ramon		Urban						LPG					Indoor Kitchen											123				PM	Area		Urban;Gas;Indoor Kitchen;Gas stove			PM10				Gravimetric +cyclone
68	2	Santos-Burgoa C, Rojas-Bracho L, Rosas-Perez I, Ramirez-Sanchez A, Sanchez-Rico G, Mejia-Hernandez S	Modelling particulate exposure and respiratory illness risk in a general population [Spanish]	Gaceta Medica Mexicana 134(4): 407-417	1998	DB 68 General Study Descriptives	Mexico		Merced	Mexico City		Urban											Indoor Kitchen											45				PM	Area, Personal
68	2	Santos-Burgoa C, Rojas-Bracho L, Rosas-Perez I, Ramirez-Sanchez A, Sanchez-Rico G, Mejia-Hernandez S	Modelling particulate exposure and respiratory illness risk in a general population [Spanish]	Gaceta Medica Mexicana 134(4): 407-417	1998	DB 68 Measurement Results Row 1 of 2	Mexico		Merced	Mexico City		Urban											Indoor Kitchen											45				PM	Area, Personal		Urban;Indoor Kitchen			PM10			Area kitchen	Gravimetric	Area
68	2	Santos-Burgoa C, Rojas-Bracho L, Rosas-Perez I, Ramirez-Sanchez A, Sanchez-Rico G, Mejia-Hernandez S	Modelling particulate exposure and respiratory illness risk in a general population [Spanish]	Gaceta Medica Mexicana 134(4): 407-417	1998	DB 68 Measurement Results Row 2 of 2	Mexico		Merced	Mexico City		Urban											Indoor Kitchen											45				PM	Area, Personal		Urban;Indoor Kitchen			PM10			Personal	Gravimetric	Personal
9	1	Saleh H		Thesis	1999	DB 9 General Descriptives	Kenya		Lakipia			Rural	Cross-sectional		Summer			Wood			Traditional		Indoors											140				PM	Area
9	1	Saleh H		Thesis	1999	DB 9 Measurement Results Row 1 of 1	Kenya		Lakipia			Rural	Cross-sectional		Summer			Wood			Traditional		Indoors											140				PM	Area		Rural; Summer;Wood;Indoor Kitchen; Traditional Stove			TSP			Area (Kitchen)	Dataram
34	2	Albalak R, Keeler G J, Frisancho A R, and Haber M	Assessment of PM10 concentrations from domestic biomass fuel combustion in two rural Bolivian Highland Villages	Environmental Science and Technology	1999	DB 34 General Study Descriptives	Bolivia			Cantuyo;Taipillanga		Rural		4100	winter			Wood			Traditional		Indoors and Outdoors											12				PM	Area
34	2	Albalak R, Keeler G J, Frisancho A R, and Haber M	Assessment of PM10 concentrations from domestic biomass fuel combustion in two rural Bolivian Highland Villages	Environmental Science and Technology	1999	DB 34 Measurement Results Row 1 of 2	Bolivia			Cantuyo;Taipillanga		Rural		4100	winter			Wood			Traditional		Indoors and Outdoors											12				PM	Area		Rural;Cantuyo;Wood;Indoor Kitchen;Traditional Stove			PM10				impactor	breathing zone
34	2	Albalak R, Keeler G J, Frisancho A R, and Haber M	Assessment of PM10 concentrations from domestic biomass fuel combustion in two rural Bolivian Highland Villages	Environmental Science and Technology	1999	DB 34 Measurement Results Row 2 of 2	Bolivia			Cantuyo;Taipillanga		Rural		4100	winter			Wood			Traditional		Indoors and Outdoors											12				PM	Area		Rural ; Taipillanga; Wood;Outdoor Kitchen; Traditional Stove			PM10				impactor	breathing zone
45	2	McCracken J, Albalak R, Boy E, Bruce N, Hessen J, Schei M, Smith KR.	Improved stove or inter-fuel substitution for decreasing indoor air pollution from cooking with biomass fuels in highland Guatemala?	Indoor Air, 3: 1180123.	1999	DB 45 General Descriptives	Guatemala	Quetzaltenango	San Juan Ostuncalco	La Victoria		Rural		2100				Gas, Wood			Traditional;ICS	Adobe	Indoor Kitchen											15				PM	Area					PM2.5				Gravimetric +impactor	1.2m
45	2	McCracken J, Albalak R, Boy E, Bruce N, Hessen J, Schei M, Smith KR.	Improved stove or inter-fuel substitution for decreasing indoor air pollution from cooking with biomass fuels in highland Guatemala?	Indoor Air, 3: 1180123.	1999	DB45 Measurement Results Row 1 of 3	Guatemala	Quetzaltenango	San Juan Ostuncalco	La Victoria		Rural		2100				Gas, Wood			Traditional;ICS	Adobe	Indoor Kitchen											15				PM	Area		Rural;Gas;Indoor Kitchen;Gas Stove			PM2.5				Gravimetric +impactor	1.2m
45	2	McCracken J, Albalak R, Boy E, Bruce N, Hessen J, Schei M, Smith KR.	Improved stove or inter-fuel substitution for decreasing indoor air pollution from cooking with biomass fuels in highland Guatemala?	Indoor Air, 3: 1180123.	1999	DB45 Measurement Results Row 2 of 3	Guatemala	Quetzaltenango	San Juan Ostuncalco	La Victoria		Rural		2100				Gas, Wood			Traditional;ICS	Adobe	Indoor Kitchen											15				PM	Area		Rural;Wood;Indoor Kitchen;ICS			PM2.5				Gravimetric +impactor	1.2m
45	2	McCracken J, Albalak R, Boy E, Bruce N, Hessen J, Schei M, Smith KR.	Improved stove or inter-fuel substitution for decreasing indoor air pollution from cooking with biomass fuels in highland Guatemala?	Indoor Air, 3: 1180123.	1999	DB45 Measurement Results Row 3 of 3	Guatemala	Quetzaltenango	San Juan Ostuncalco	La Victoria		Rural		2100				Gas, Wood			Traditional;ICS	Adobe	Indoor Kitchen											15				PM	Area		Rural;Wood;Indoor Kitchen;Traditional Stove			PM2.5				Gravimetric +impactor	1.2m
61	1	Bailie R, Pilotto L, Ehrlich R, Mbuli S, Truter R, Terblanche P.	Poor urban environments: use of paraffin and other fuels as sources of indoor air pollution	Journal of Epidemiology of Community Health 53:585-6	1999	DB 61 General Descriptives	South Africa					Urban						Kerosene					Indoor Kitchen											75				CO
61	1	Bailie R, Pilotto L, Ehrlich R, Mbuli S, Truter R, Terblanche P.	Poor urban environments: use of paraffin and other fuels as sources of indoor air pollution	Journal of Epidemiology of Community Health 53:585-6	1999	DB 61 Measurement Results Row 1 of 1	South Africa					Urban						Kerosene					Indoor Kitchen											75				CO
62	6	Lodhi MA, Zain-al-Abdin A.	Indoor air pollutants produced from fossil fuel and biomass	Energy Conservation and Management 40: 243-248	1999	DB 62 General Descriptives	Malaysia					Rural						Gas, Wood					Indoor Kitchen											15				PM,CO
62	6	Lodhi MA, Zain-al-Abdin A.	Indoor air pollutants produced from fossil fuel and biomass	Energy Conservation and Management 40: 243-248	1999	DB 62 Measurement Results Row 1 of 2	Malaysia					Rural						Gas, Wood					Indoor Kitchen											15				PM,CO			Rural;Gas;Indoor Kitchen;Gas Stove							Gravimetric	1 m
62	6	Lodhi MA, Zain-al-Abdin A.	Indoor air pollutants produced from fossil fuel and biomass	Energy Conservation and Management 40: 243-248	1999	DB 62 Measurement Results Row 2 of 2	Malaysia					Rural						Gas, Wood					Indoor Kitchen											15				PM,CO			Rural;Wood;Indoor Kitchen; Traditional Stove							Gravimetric	1 m
31	2	Naeher L P, Leaderer B P, Smith K R	Particulate matter and carbon monoxide in highland Guatemala: indoor and outdoor levels from traditional and improved wood stoves and gas stoves	Indoor Air 10: 200-205	2000	DB 31 General Study Descriptives	Guatemala					Rural						Wood, Gas			Traditional Stove, ICS, Gas Stove																	PM, CO	Area
31	2	Naeher L P, Leaderer B P, Smith K R	Particulate matter and carbon monoxide in highland Guatemala: indoor and outdoor levels from traditional and improved wood stoves and gas stoves	Indoor Air 10: 200-205	2000	DB 31 Measurement Results Row 1 of 9	Guatemala					Rural						Wood, Gas			Traditional Stove, ICS, Gas Stove																	PM, CO	Area		Rural, Wood; Indoor Kitchen; Traditional Stove			TSP				Gravimetric impactor/cyclone/infra red	Breathing zone
31	2	Naeher L P, Leaderer B P, Smith K R	Particulate matter and carbon monoxide in highland Guatemala: indoor and outdoor levels from traditional and improved wood stoves and gas stoves	Indoor Air 10: 200-205	2000	DB 31 Measurement Results Row 2 of 9	Guatemala					Rural						Wood, Gas			Traditional Stove, ICS, Gas Stove																	PM, CO	Area		Rural;Wood;Indoor Kitchen; ICS			TSP				Gravimetric impactor/cyclone/infra red	Breathing zone
31	2	Naeher L P, Leaderer B P, Smith K R	Particulate matter and carbon monoxide in highland Guatemala: indoor and outdoor levels from traditional and improved wood stoves and gas stoves	Indoor Air 10: 200-205	2000	DB 31 Measurement Results Row 3 of 9	Guatemala					Rural						Wood, Gas			Traditional Stove, ICS, Gas Stove																	PM, CO	Area		Rural;Gas;Indoor Kitchen; Gas Stove			TSP				Gravimetric impactor/cyclone/infra red	Breathing zone
31	2	Naeher L P, Leaderer B P, Smith K R	Particulate matter and carbon monoxide in highland Guatemala: indoor and outdoor levels from traditional and improved wood stoves and gas stoves	Indoor Air 10: 200-205	2000	DB 31 Measurement Results Row 4 of 9	Guatemala					Rural						Wood, Gas			Traditional Stove, ICS, Gas Stove																	PM, CO	Area		Rural, Wood; Indoor Kitchen; Traditional Stove			PM10				Gravimetric impactor/cyclone/infra red	Breathing zone
31	2	Naeher L P, Leaderer B P, Smith K R	Particulate matter and carbon monoxide in highland Guatemala: indoor and outdoor levels from traditional and improved wood stoves and gas stoves	Indoor Air 10: 200-205	2000	DB 31 Measurement Results Row 5 of 9	Guatemala					Rural						Wood, Gas			Traditional Stove, ICS, Gas Stove																	PM, CO	Area		Rural;Wood;Indoor Kitchen; ICS			PM10				Gravimetric impactor/cyclone/infra red	Breathing zone
31	2	Naeher L P, Leaderer B P, Smith K R	Particulate matter and carbon monoxide in highland Guatemala: indoor and outdoor levels from traditional and improved wood stoves and gas stoves	Indoor Air 10: 200-205	2000	DB 31 Measurement Results Row 6 of 9	Guatemala					Rural						Wood, Gas			Traditional Stove, ICS, Gas Stove																	PM, CO	Area		Rural;Gas;Indoor Kitchen; Gas Stove			PM10				Gravimetric impactor/cyclone/infra red	Breathing zone
31	2	Naeher L P, Leaderer B P, Smith K R	Particulate matter and carbon monoxide in highland Guatemala: indoor and outdoor levels from traditional and improved wood stoves and gas stoves	Indoor Air 10: 200-205	2000	DB 31 Measurement Results Row 7 of 9	Guatemala					Rural						Wood, Gas			Traditional Stove, ICS, Gas Stove																	PM, CO	Area		Rural, Wood; Indoor Kitchen; Traditional Stove			PM2.5				Gravimetric impactor/cyclone/infra red	Breathing zone
31	2	Naeher L P, Leaderer B P, Smith K R	Particulate matter and carbon monoxide in highland Guatemala: indoor and outdoor levels from traditional and improved wood stoves and gas stoves	Indoor Air 10: 200-205	2000	DB 31 Measurement Results Row 8 of 9	Guatemala					Rural						Wood, Gas			Traditional Stove, ICS, Gas Stove																	PM, CO	Area		Rural;Wood;Indoor Kitchen; ICS			PM2.5				Gravimetric impactor/cyclone/infra red	Breathing zone
31	2	Naeher L P, Leaderer B P, Smith K R	Particulate matter and carbon monoxide in highland Guatemala: indoor and outdoor levels from traditional and improved wood stoves and gas stoves	Indoor Air 10: 200-205	2000	DB 31 Measurement Results Row 9 of 9	Guatemala					Rural						Wood, Gas			Traditional Stove, ICS, Gas Stove																	PM, CO	Area		Rural;Gas;Indoor Kitchen; Gas Stove			PM2.5				Gravimetric impactor/cyclone/infra red	Breathing zone
33	2	Naeher L P, Smith K R, Leaderer B P, Neufeld L, Mage DT	Indoor and outdoor PM2.5 and CO in high- and low- density Guatemalan villages	Journal of Exposure Assessment and Environmental Epidemiology 10: 544-551	2000	DB 33 General Study Descriptives	Guatemala					Rural						Wood, Gas			Traditional, ICS																	PM, CO	Area
33	2	Naeher L P, Smith K R, Leaderer B P, Neufeld L, Mage DT	Indoor and outdoor PM2.5 and CO in high- and low- density Guatemalan villages	Journal of Exposure Assessment and Environmental Epidemiology 10: 544-551	2000	DB 33 Measurement Results Row 1 of 4	Guatemala					Rural						Wood, Gas			Traditional, ICS																	PM CO	Area		Rural;Gas;Indoor Kitchen;Gas stove			PM2.5				Gravimetric cyclone + infrared	Breathing zone
33	2	Naeher L P, Smith K R, Leaderer B P, Neufeld L, Mage DT	Indoor and outdoor PM2.5 and CO in high- and low- density Guatemalan villages	Journal of Exposure Assessment and Environmental Epidemiology 10: 544-551	2000	DB 33 Measurement Results Row 2 of 4	Guatemala					Rural						Wood, Gas			Traditional, ICS																	PM CO	Area		Rural;Wood;Indoor Kitchen;ICS			PM2.5				Gravimetric cyclone + infrared	Breathing zone
33	2	Naeher L P, Smith K R, Leaderer B P, Neufeld L, Mage DT	Indoor and outdoor PM2.5 and CO in high- and low- density Guatemalan villages	Journal of Exposure Assessment and Environmental Epidemiology 10: 544-551	2000	DB 33 Measurement Results Row 3 of 4	Guatemala					Rural						Wood, Gas			Traditional, ICS																	PM CO	Area		Rual;Wood;Indoor Kitchen;Traditional Stove			PM2.5				Gravimetric cyclone + infrared	Breathing zone
33	2	Naeher L P, Smith K R, Leaderer B P, Neufeld L, Mage DT	Indoor and outdoor PM2.5 and CO in high- and low- density Guatemalan villages	Journal of Exposure Assessment and Environmental Epidemiology 10: 544-551	2000	DB 33 Measurement Results Row 4 of 4	Guatemala					Rural						Wood, Gas			Traditional, ICS																	PM CO	Area		Rural;Wood;Indoor Kitchen;ICS			PM2.5				Gravimetric cyclone + infrared	Breathing zone
49	2	Saatkamp B D, Masera O R , Kammen D M	Energy and health transitions in development: fuel use, stove technology, and morbidity in Jarcuaro, Mexico	Energy for Sustainable Development 4: 5-14	2000	DB 49 General Descriptives	Mexico			Jaracuaro		Rural						Wood, Gas			Traditional;ICS;Gas Stove		Indoor Kitchen															PM
49	2	Saatkamp B D, Masera O R , Kammen D M	Energy and health transitions in development: fuel use, stove technology, and morbidity in Jarcuaro, Mexico	Energy for Sustainable Development 4: 5-14	2000	DB49 Measurement Results Row 1 of 5	Mexico			Jaracuaro		Rural						Wood, Gas			Traditional;ICS;Gas Stove		Indoor Kitchen															PM, CO			Rural;Wood;Indoor Kitchen;Traditional Stove			PM10				Gravimetric+ cyclone
49	2	Saatkamp B D, Masera O R , Kammen D M	Energy and health transitions in development: fuel use, stove technology, and morbidity in Jarcuaro, Mexico	Energy for Sustainable Development 4: 5-14	2000	DB49 Measurement Results Row 2 of 5	Mexico			Jaracuaro		Rural						Wood, Gas			Traditional;ICS;Gas Stove		Indoor Kitchen															PM, CO			Rural;Wood;Indoor Kitchen;ICS			PM10				Gravimetric+ cyclone
49	2	Saatkamp B D, Masera O R , Kammen D M	Energy and health transitions in development: fuel use, stove technology, and morbidity in Jarcuaro, Mexico	Energy for Sustainable Development 4: 5-14	2000	DB49 Measurement Results Row 3 of 5	Mexico			Jaracuaro		Rural						Wood, Gas			Traditional;ICS;Gas Stove		Indoor Kitchen															PM, CO			Rural;Wood-Gas;Indoor Kitchen;ICS-Gas			PM10				Gravimetric+ cyclone
49	2	Saatkamp B D, Masera O R , Kammen D M	Energy and health transitions in development: fuel use, stove technology, and morbidity in Jarcuaro, Mexico	Energy for Sustainable Development 4: 5-14	2000	DB49 Measurement Results Row 4 of 5	Mexico			Jaracuaro		Rural						Wood, Gas			Traditional;ICS;Gas Stove		Indoor Kitchen															PM, CO			Rural;Wood;Indoor Kitchen;ICS			PM10				Gravimetric+ cyclone
49	4	Saatkamp B D, Masera O R , Kammen D M	Energy and health transitions in development: fuel use, stove technology, and morbidity in Jarcuaro, Mexico	Energy for Sustainable Development 4: 5-14	2000	DB49 Measurement Results Row 5 of 5	Mexico			Jaracuaro		Rural						Wood, Gas			Traditional;ICS;Gas Stove		Indoor Kitchen															PM, CO			Rural;Wood;Indoor Kitchen;Traditional Stove			PM10				Gravimetric+ cyclone
51	1	Viau C, Hakizimana G, Bouchard M	Indoor exposure to polycyclic aromatic hydrocarbons and carbon monoxide in traditional houses in Burundi	International Archive of Occupational and Environmental Health 73(5): 331-338	2000	DB 51 General Descriptives	Burundi		Mugamba/Rwibaga			Rural			dry			Wood			Traditional	Mud/sticks	Indoor and Outdoor Kitchens											16				CO
51	1	Viau C, Hakizimana G, Bouchard M	Indoor exposure to polycyclic aromatic hydrocarbons and carbon monoxide in traditional houses in Burundi	International Archive of Occupational and Environmental Health 73(5): 331-338	2000	DB 51 Measurement Results Row 1 of 1	Burundi		Mugamba/Rwibaga			Rural			dry			Wood			Traditional	Mud/sticks	Indoor and Outdoor Kitchens											16				CO
70	1	Sanyal DK, Maduna ME	Possible relationship between indooor pollution and respiratory illness in an Eastern Cape community	South African Journal of Science, 96: 94-96	2000	DB 70 General Study Descriptives	South Africa		Victoria East	Ku-Ntselamanzi Township		Urban		520	summer			Wood;charcoal;kerosene;gas; electricity			Traditional;ICS;Kerosene stove; Gas stove; Electric stove	Corrugated roofs; Mud walls; Thatched Roof; Brick	Indoor Kitchen											135															area
70	1	Sanyal DK, Maduna ME	Possible relationship between indooor pollution and respiratory illness in an Eastern Cape community	South African Journal of Science, 96: 94-96	2000	DB 70 Measurement Results Row 1 of 6	South Africa		Victoria East	Ku-Ntselamanzi Township		Urban		520	summer			Wood;charcoal;kerosene;gas; electricity			Traditional;ICS;Kerosene stove; Gas stove; Electric stove	Corrugated roofs; Mud walls; Thatched Roof; Brick	Indoor Kitchen											135							Urban; Summer;Wood-Charcoal-Kerosene; Indoor Kitchen; Traditional-ICS								area
70	1	Sanyal DK, Maduna ME	Possible relationship between indooor pollution and respiratory illness in an Eastern Cape community	South African Journal of Science, 96: 94-96	2000	DB 70 Measurement Results Row 2 of 6	South Africa		Victoria East	Ku-Ntselamanzi Township		Urban		520	winter			Wood;charcoal;kerosene;gas; electricity			Traditional;ICS;Kerosene stove; Gas stove; Electric stove	Corrugated roofs; Mud walls; Thatched Roof; Brick	Indoor Kitchen											135							Urban; Winter;Wood; Indoor Kitchen;ICS								area
70	1	Sanyal DK, Maduna ME	Possible relationship between indooor pollution and respiratory illness in an Eastern Cape community	South African Journal of Science, 96: 94-96	2000	DB 70 Measurement Results Row 3 of 6	South Africa		Victoria East	Ku-Ntselamanzi Township		Urban		520	winter			Wood;charcoal;kerosene;gas; electricity			Traditional;ICS;Kerosene stove; Gas stove; Electric stove	Corrugated roofs; Mud walls; Thatched Roof; Brick	Indoor Kitchen											135							Urban; Winter;Wood-Charcoal-Kerosene; Indoor Kitchen; Traditional-ICS								area
70	1	Sanyal DK, Maduna ME	Possible relationship between indooor pollution and respiratory illness in an Eastern Cape community	South African Journal of Science, 96: 94-96	2000	DB 70 Measurement Results Row 4 of 6	South Africa		Victoria East	Ku-Ntselamanzi Township		Urban		520	winter			Wood;charcoal;kerosene;gas; electricity			Traditional;ICS;Kerosene stove; Gas stove; Electric stove	Corrugated roofs; Mud walls; Thatched Roof; Brick	Indoor Kitchen											135							Urban; Winter;Kerosene-Gas-Electricity; Indoor Kitchen; Traditional-ICS								area
70	1	Sanyal DK, Maduna ME	Possible relationship between indooor pollution and respiratory illness in an Eastern Cape community	South African Journal of Science, 96: 94-96	2000	DB 70 Measurement Results Row 5 of 6	South Africa		Victoria East	Ku-Ntselamanzi Township		Urban		520	summer			Wood;charcoal;kerosene;gas; electricity			Traditional;ICS;Kerosene stove; Gas stove; Electric stove	Corrugated roofs; Mud walls; Thatched Roof; Brick	Indoor Kitchen											135							Urban; Winter;Wood; Indoor Kitchen;Traditional								area
70	1	Sanyal DK, Maduna ME	Possible relationship between indooor pollution and respiratory illness in an Eastern Cape community	South African Journal of Science, 96: 94-96	2000	DB 70 Measurement Results Row 6 of 6	South Africa		Victoria East	Ku-Ntselamanzi Township		Urban		520	summer			Wood;charcoal;kerosene;gas; electricity			Traditional;ICS;Kerosene stove; Gas stove; Electric stove	Corrugated roofs; Mud walls; Thatched Roof; Brick	Indoor Kitchen											135							Urban; Summer;Kerosene-Gas-Electricity; Indoor Kitchen; Traditional-ICS								area
150	1	M Ezzati, H Saleh, and D M Kammen	The Contributions of Emissions and Spatial Microenvironments to Exposure to Indoor Air Pollution from Biomass Combustion in Kenya	Environ Health Perspect 2000, 108:833- 839.	2000	DB150 General Study Descriptives	Kenya		Laikipia	Mpala Ranch		Rural	Longitudinal	2000	Multi-year Continuous monitoring			Wood, Charcoal			Traditional	Mud,dung ,wood with straw, grass roofs	Indoor and outdoor kitchens		Limited or no ventilation in indoor kitchens						Ugali			55		Women, Men and Children aged 3-72		PM 10	Personal Exposure (PM 10)
150	1	M Ezzati, H Saleh, and D M Kammen	The Contributions of Emissions and Spatial Microenvironments to Exposure to Indoor Air Pollution from Biomass Combustion in Kenya	Environ Health Perspect 2000, 108:833- 839.	2000	DB 150 Measurement Result Row 1 of 8	Kenya		Laikipia	Mpala Ranch		Rural	Longitudinal	2000	Multi-year Continuous monitoring			Wood, Charcoal			Traditional	Mud,dung ,wood with straw, grass roofs	Indoor and outdoor kitchens		Limited or no ventilation in indoor kitchens						Ugali			55		Women, Men and Children aged 3-72		PM 10	Personal Exposure (PM 10)		Rural;Wood, Charcoal; Traditional Stove			PM 10			Personal Exposures(Female 0-4 years)	PDR-MIE with Time activity Budgets	0.4,0.8,1.2 and 1.9m from stove at a height of .5 and 1m
150	1	M Ezzati, H Saleh, and D M Kammen	The Contributions of Emissions and Spatial Microenvironments to Exposure to Indoor Air Pollution from Biomass Combustion in Kenya	Environ Health Perspect 2000, 108:833- 839.	2000	DB 150 Measurement Result Row 2 of 8	Kenya		Laikipia	Mpala Ranch		Rural	Longitudinal	2000	Multi-year Continuous monitoring			Wood, Charcoal			Traditional	Mud,dung ,wood with straw, grass roofs	Indoor and outdoor kitchens		Limited or no ventilation in indoor kitchens						Ugali			55		Women, Men and Children aged 3-72		PM 10	Personal Exposure (PM 10)		Rural;Wood, Charcoal; Traditional Stove			PM 10			Personal Exposures (Female 5-14 Years)	PDR-MIE with Time activity Budgets	0.4,0.8,1.2 and 1.9m from stove at a height of .5 and 1m
150	1	M Ezzati, H Saleh, and D M Kammen	The Contributions of Emissions and Spatial Microenvironments to Exposure to Indoor Air Pollution from Biomass Combustion in Kenya	Environ Health Perspect 2000, 108:833- 839.	2000	DB 150 Measurement Result Row 3 of 8	Kenya		Laikipia	Mpala Ranch		Rural	Longitudinal	2000	Multi-year Continuous monitoring			Wood, Charcoal			Traditional	Mud,dung ,wood with straw, grass roofs	Indoor and outdoor kitchens		Limited or no ventilation in indoor kitchens						Ugali			55		Women, Men and Children aged 3-72		PM 10	Personal Exposure (PM 10)		Rural;Wood, Charcoal; Traditional Stove			PM 10			Personal Exposures (Female 15-49 Years)	PDR-MIE with Time activity Budgets	0.4,0.8,1.2 and 1.9m from stove at a height of .5 and 1m
150	1	M Ezzati, H Saleh, and D M Kammen	The Contributions of Emissions and Spatial Microenvironments to Exposure to Indoor Air Pollution from Biomass Combustion in Kenya	Environ Health Perspect 2000, 108:833- 839.	2000	DB 150 Measurement Result Row 4 of 8	Kenya		Laikipia	Mpala Ranch		Rural	Longitudinal	2000	Multi-year Continuous monitoring			Wood, Charcoal			Traditional	Mud,dung ,wood with straw, grass roofs	Indoor and outdoor kitchens		Limited or no ventilation in indoor kitchens						Ugali			55		Women, Men and Children aged 3-72		PM 10	Personal Exposure (PM 10)		Rural;Wood, Charcoal; Traditional Stove			PM 10			Personal Exposures (Female >50 years)	PDR-MIE with Time activity Budgets	0.4,0.8,1.2 and 1.9m from stove at a height of .5 and 1m
150	1	M Ezzati, H Saleh, and D M Kammen	The Contributions of Emissions and Spatial Microenvironments to Exposure to Indoor Air Pollution from Biomass Combustion in Kenya	Environ Health Perspect 2000, 108:833- 839.	2000	DB 150 Measurement Result Row 5 of 8	Kenya		Laikipia	Mpala Ranch		Rural	Longitudinal	2000	Multi-year Continuous monitoring			Wood, Charcoal			Traditional	Mud,dung ,wood with straw, grass roofs	Indoor and outdoor kitchens		Limited or no ventilation in indoor kitchens						Ugali			55		Women, Men and Children aged 3-72		PM 10	Personal Exposure (PM 10)		Rural;Wood, Charcoal; Traditional Stove			PM 10			Personal Exposures(Male 0-4 years)	PDR-MIE with Time activity Budgets	0.4,0.8,1.2 and 1.9m from stove at a height of .5 and 1m
150	1	M Ezzati, H Saleh, and D M Kammen	The Contributions of Emissions and Spatial Microenvironments to Exposure to Indoor Air Pollution from Biomass Combustion in Kenya	Environ Health Perspect 2000, 108:833- 839.	2000	DB 150 Measurement Result Row 6 of 8	Kenya		Laikipia	Mpala Ranch		Rural	Longitudinal	2000	Multi-year Continuous monitoring			Wood, Charcoal			Traditional	Mud,dung ,wood with straw, grass roofs	Indoor and outdoor kitchens		Limited or no ventilation in indoor kitchens						Ugali			55		Women, Men and Children aged 3-72		PM 10	Personal Exposure (PM 10)		Rural;Wood, Charcoal; Traditional Stove			PM 10			Personal Exposures (Male 5-14 Years)	PDR-MIE with Time activity Budgets	0.4,0.8,1.2 and 1.9m from stove at a height of .5 and 1m
150	1	M Ezzati, H Saleh, and D M Kammen	The Contributions of Emissions and Spatial Microenvironments to Exposure to Indoor Air Pollution from Biomass Combustion in Kenya	Environ Health Perspect 2000, 108:833- 839.	2000	DB 150 Measurement Result Row 7 of 8	Kenya		Laikipia	Mpala Ranch		Rural	Longitudinal	2000	Multi-year Continuous monitoring			Wood, Charcoal			Traditional	Mud,dung ,wood with straw, grass roofs	Indoor and outdoor kitchens		Limited or no ventilation in indoor kitchens						Ugali			55		Women, Men and Children aged 3-72		PM 10	Personal Exposure (PM 10)		Rural;Wood, Charcoal; Traditional Stove			PM 10			Personal Exposures (Male 15-49 Years)	PDR-MIE with Time activity Budgets	0.4,0.8,1.2 and 1.9m from stove at a height of .5 and 1m
150	1	M Ezzati, H Saleh, and D M Kammen	The Contributions of Emissions and Spatial Microenvironments to Exposure to Indoor Air Pollution from Biomass Combustion in Kenya	Environ Health Perspect 2000, 108:833- 839.	2000	DB 150 Measurement Result Row 8 of 8	Kenya		Laikipia	Mpala Ranch		Rural	Longitudinal	2000	Multi-year Continuous monitoring			Wood, Charcoal			Traditional	Mud,dung ,wood with straw, grass roofs	Indoor and outdoor kitchens		Limited or no ventilation in indoor kitchens						Ugali			55		Women, Men and Children aged 3-72		PM 10	Personal Exposure (PM 10)		Rural;Wood, Charcoal; Traditional Stove			PM 10			Personal Exposures (Male >50 years)	PDR-MIE with Time activity Budgets	0.4,0.8,1.2 and 1.9m from stove at a height of .5 and 1m
32	2	Naeher L P, Smith K R, Leaderer B P, et al	Carbon monoxide as a tracer for assessing exposures to particulate matter in wood and gas cookstove households of highland Guatemala	Environmental Science and Technology 35: 575-581	2001	DB 32 General Study Descriptives	Guatemala					Rural						Wood			Traditional, ICS																	PM, CO	Area
32	2	Naeher L P, Smith K R, Leaderer B P, et al	Carbon monoxide as a tracer for assessing exposures to particulate matter in wood and gas cookstove households of highland Guatemala	Environmental Science and Technology 35: 575-581	2001	DB 32 Measurement Results Row 1 of 2	Guatemala					Rural						Wood			Traditional, ICS																	PM, CO	Area		Rural; Wood;Indoor Kitchen;Traditional stove			PM2.5				Gravimetric impactor/cyclone/infra red	Breathing zone
32	2	Naeher L P, Smith K R, Leaderer B P, et al	Carbon monoxide as a tracer for assessing exposures to particulate matter in wood and gas cookstove households of highland Guatemala	Environmental Science and Technology 35: 575-581	2001	DB 32 Measurement Results Row 2 of 2	Guatemala					Rural						Wood			Traditional, ICS																	PM, CO	Area		Rural;Wood;Indoor Kitchen; ICS			PM2.5				Gravimetric impactor/cyclone/infra red	Breathing zone
35	5	Parikh J, Balakrishnan K, Laxmi V, Haimanti B.	Exposures from cooking with biofuels: pollution monitoring and analysis for rural Tamil Nadu, India	Energy 26: 949-962	2001	DB 35 General Study Descriptives	India	Tamil Nadu	Chengelpattu, Coimbatore, Tirunelveli, Trichy			Rural						wood			Traditional		Indoors and Outdoors											5				PM	Area, Personal					PM4				cyclone/gravimetric	area
35	5	Parikh J, Balakrishnan K, Laxmi V, Haimanti B.	Exposures from cooking with biofuels: pollution monitoring and analysis for rural Tamil Nadu, India	Energy 26: 949-962	2001	DB 35 Measurement Results Row 1 of 29	India	Tamil Nadu	Chengelpattu, Coimbatore, Tirunelveli, Trichy			Rural						Wood, Crop Residues, Kerosene, Gas			Traditional;Kerosene stove;Gas Stove		Indoors and Outdoors											436				PM	Area, Personal		Rural;Wood;Indoor Kitchen;Traditional Stove			PM4				cyclone/gravimetric	area
35	5	Parikh J, Balakrishnan K, Laxmi V, Haimanti B.	Exposures from cooking with biofuels: pollution monitoring and analysis for rural Tamil Nadu, India	Energy 26: 949-962	2001	DB 35 Measurement Results Row 2 of 29	India	Tamil Nadu	Chengelpattu, Coimbatore, Tirunelveli, Trichy			Rural						Wood, Crop Residues, Kerosene, Gas			Traditional;Kerosene stove;Gas Stove		Indoors and Outdoors											436				PM	Area, Personal		Rural;Wood;Indoor Kitchen;Traditional Stove			PM4				cyclone/gravimetric	area
35	5	Parikh J, Balakrishnan K, Laxmi V, Haimanti B.	Exposures from cooking with biofuels: pollution monitoring and analysis for rural Tamil Nadu, India	Energy 26: 949-962	2001	DB 35 Measurement Results Row 3 of 29	India	Tamil Nadu	Chengelpattu, Coimbatore, Tirunelveli, Trichy			Rural						Wood, Crop Residues, Kerosene, Gas			Traditional;Kerosene stove;Gas Stove		Indoors and Outdoors											436				PM	Area, Personal		Rural;Crop Residue;Indoor Kitchen;Traditional Stove			PM4				cyclone/gravimetric	area
35	5	Parikh J, Balakrishnan K, Laxmi V, Haimanti B.	Exposures from cooking with biofuels: pollution monitoring and analysis for rural Tamil Nadu, India	Energy 26: 949-962	2001	DB 35 Measurement Results Row 4 of 29	India	Tamil Nadu	Chengelpattu, Coimbatore, Tirunelveli, Trichy			Rural						Wood, Crop Residues, Kerosene, Gas			Traditional;Kerosene stove;Gas Stove		Indoors and Outdoors											436				PM	Area, Personal		Rural;Kerosene;Indoor Kitchen;Kerosene Stove			PM4				cyclone/gravimetric	area
35	5	Parikh J, Balakrishnan K, Laxmi V, Haimanti B.	Exposures from cooking with biofuels: pollution monitoring and analysis for rural Tamil Nadu, India	Energy 26: 949-962	2001	DB 35 Measurement Results Row 5 of 29	India	Tamil Nadu	Chengelpattu, Coimbatore, Tirunelveli, Trichy			Rural						Wood, Crop Residues, Kerosene, Gas			Traditional;Kerosene stove;Gas Stove		Indoors and Outdoors											436				PM	Area, Personal		Rural;Wood;Indoor Kitchen;Traditional Stove			PM4				cyclone/gravimetric	breathing zone
35	5	Parikh J, Balakrishnan K, Laxmi V, Haimanti B.	Exposures from cooking with biofuels: pollution monitoring and analysis for rural Tamil Nadu, India	Energy 26: 949-962	2001	DB 35 Measurement Results Row 6 of 29	India	Tamil Nadu	Chengelpattu, Coimbatore, Tirunelveli, Trichy			Rural						Wood, Crop Residues, Kerosene, Gas			Traditional;Kerosene stove;Gas Stove		Indoors and Outdoors											436				PM	Area, Personal		Rural;Wood;Indoor Kitchen;Traditional Stove			PM4				cyclone/gravimetric	area
35	5	Parikh J, Balakrishnan K, Laxmi V, Haimanti B.	Exposures from cooking with biofuels: pollution monitoring and analysis for rural Tamil Nadu, India	Energy 26: 949-962	2001	DB 35 Measurement Results Row 7 of 29	India	Tamil Nadu	Chengelpattu, Coimbatore, Tirunelveli, Trichy			Rural						Wood, Crop Residues, Kerosene, Gas			Traditional;Kerosene stove;Gas Stove		Indoors and Outdoors											436				PM	Area, Personal		Rural;Wood;Outdoor Kitchen;Traditional Stove			PM4				cyclone/gravimetric	breathing zone
35	5	Parikh J, Balakrishnan K, Laxmi V, Haimanti B.	Exposures from cooking with biofuels: pollution monitoring and analysis for rural Tamil Nadu, India	Energy 26: 949-962	2001	DB 35 Measurement Results Row 8 of 29	India	Tamil Nadu	Chengelpattu, Coimbatore, Tirunelveli, Trichy			Rural						Wood, Crop Residues, Kerosene, Gas			Traditional;Kerosene stove;Gas Stove		Indoors and Outdoors											436				PM	Area, Personal		Rural;Crop Residue;Indoor Kitchen;Traditional Stove			PM4				cyclone/gravimetric	area
35	5	Parikh J, Balakrishnan K, Laxmi V, Haimanti B.	Exposures from cooking with biofuels: pollution monitoring and analysis for rural Tamil Nadu, India	Energy 26: 949-962	2001	DB 35 Measurement Results Row 9 of 29	India	Tamil Nadu	Chengelpattu, Coimbatore, Tirunelveli, Trichy			Rural						Wood, Crop Residues, Kerosene, Gas			Traditional;Kerosene stove;Gas Stove		Indoors and Outdoors											436				PM	Area, Personal		Rural;Kerosene;Indoor Kitchen;Kerosene Stove			PM4				cyclone/gravimetric	area
35	5	Parikh J, Balakrishnan K, Laxmi V, Haimanti B.	Exposures from cooking with biofuels: pollution monitoring and analysis for rural Tamil Nadu, India	Energy 26: 949-962	2001	DB 35 Measurement Results Row 10 of 29	India	Tamil Nadu	Chengelpattu, Coimbatore, Tirunelveli, Trichy			Rural						Wood, Crop Residues, Kerosene, Gas			Traditional;Kerosene stove;Gas Stove		Indoors and Outdoors											436				PM	Area, Personal		Rural;Gas;Indoor Kitchen;Gas stove			PM4				cyclone/gravimetric	area
35	5	Parikh J, Balakrishnan K, Laxmi V, Haimanti B.	Exposures from cooking with biofuels: pollution monitoring and analysis for rural Tamil Nadu, India	Energy 26: 949-962	2001	DB 35 Measurement Results Row 11 of 29	India	Tamil Nadu	Chengelpattu, Coimbatore, Tirunelveli, Trichy			Rural						Wood, Crop Residues, Kerosene, Gas			Traditional;Kerosene stove;Gas Stove		Indoors and Outdoors											436				PM	Area, Personal		Rural;Wood;Outdoor Kitchen;Traditional Stove			PM4				cyclone/gravimetric	area
35	5	Parikh J, Balakrishnan K, Laxmi V, Haimanti B.	Exposures from cooking with biofuels: pollution monitoring and analysis for rural Tamil Nadu, India	Energy 26: 949-962	2001	DB 35 Measurement Results Row 12 of 29	India	Tamil Nadu	Chengelpattu, Coimbatore, Tirunelveli, Trichy			Rural						Wood, Crop Residues, Kerosene, Gas			Traditional;Kerosene stove;Gas Stove		Indoors and Outdoors											436				PM	Area, Personal		Rural;Wood;Outdoor Kitchen;Traditional Stove			PM4				cyclone/gravimetric	area
35	5	Parikh J, Balakrishnan K, Laxmi V, Haimanti B.	Exposures from cooking with biofuels: pollution monitoring and analysis for rural Tamil Nadu, India	Energy 26: 949-962	2001	DB 35 Measurement Results Row 13 of 29	India	Tamil Nadu	Chengelpattu, Coimbatore, Tirunelveli, Trichy			Rural						Wood, Crop Residues, Kerosene, Gas			Traditional;Kerosene stove;Gas Stove		Indoors and Outdoors											436				PM	Area, Personal		Rural;Crop Residue;Outdoor Kitchen;Traditional Stove			PM4				cyclone/gravimetric	area
35	5	Parikh J, Balakrishnan K, Laxmi V, Haimanti B.	Exposures from cooking with biofuels: pollution monitoring and analysis for rural Tamil Nadu, India	Energy 26: 949-962	2001	DB 35 Measurement Results Row 14 of 29	India	Tamil Nadu	Chengelpattu, Coimbatore, Tirunelveli, Trichy			Rural						Wood, Crop Residues, Kerosene, Gas			Traditional;Kerosene stove;Gas Stove		Indoors and Outdoors											436				PM	Area, Personal		Rural;Gas;Indoor Kitchen;Gas stove			PM4				cyclone/gravimetric	area
35	5	Parikh J, Balakrishnan K, Laxmi V, Haimanti B.	Exposures from cooking with biofuels: pollution monitoring and analysis for rural Tamil Nadu, India	Energy 26: 949-962	2001	DB 35 Measurement Results Row 15 of 29	India	Tamil Nadu	Chengelpattu, Coimbatore, Tirunelveli, Trichy			Rural						Wood, Crop Residues, Kerosene, Gas			Traditional;Kerosene stove;Gas Stove		Indoors and Outdoors											436				PM	Area, Personal		Rural;Wood;Outdoor Kitchen;Traditional Stove			PM4				cyclone/gravimetric	breathing zone
35	5	Parikh J, Balakrishnan K, Laxmi V, Haimanti B.	Exposures from cooking with biofuels: pollution monitoring and analysis for rural Tamil Nadu, India	Energy 26: 949-962	2001	DB 35 Measurement Results Row 16 of 29	India	Tamil Nadu	Chengelpattu, Coimbatore, Tirunelveli, Trichy			Rural						Wood, Crop Residues, Kerosene, Gas			Traditional;Kerosene stove;Gas Stove		Indoors and Outdoors											436				PM	Area, Personal		Rural;Crop Residue;Outdoor Kitchen;Traditional Stove			PM4				cyclone/gravimetric	breathing zone
35	5	Parikh J, Balakrishnan K, Laxmi V, Haimanti B.	Exposures from cooking with biofuels: pollution monitoring and analysis for rural Tamil Nadu, India	Energy 26: 949-962	2001	DB 35 Measurement Results Row 17 of 29	India	Tamil Nadu	Chengelpattu, Coimbatore, Tirunelveli, Trichy			Rural						Wood, Crop Residues, Kerosene, Gas			Traditional;Kerosene stove;Gas Stove		Indoors and Outdoors											436				PM	Area, Personal		Rural;Wood;Outdoor Kitchen;Traditional Stove			PM4				cyclone/gravimetric	breathing zone
35	5	Parikh J, Balakrishnan K, Laxmi V, Haimanti B.	Exposures from cooking with biofuels: pollution monitoring and analysis for rural Tamil Nadu, India	Energy 26: 949-962	2001	DB 35 Measurement Results Row 18 of 29	India	Tamil Nadu	Chengelpattu, Coimbatore, Tirunelveli, Trichy			Rural						Wood, Crop Residues, Kerosene, Gas			Traditional;Kerosene stove;Gas Stove		Indoors and Outdoors											436				PM	Area, Personal		Rural;Wood;Outdoor Kitchen;Traditional Stove			PM4				cyclone/gravimetric	breathing zone
35	5	Parikh J, Balakrishnan K, Laxmi V, Haimanti B.	Exposures from cooking with biofuels: pollution monitoring and analysis for rural Tamil Nadu, India	Energy 26: 949-962	2001	DB 35 Measurement Results Row 19 of 29	India	Tamil Nadu	Chengelpattu, Coimbatore, Tirunelveli, Trichy			Rural						Wood, Crop Residues, Kerosene, Gas			Traditional;Kerosene stove;Gas Stove		Indoors and Outdoors											436				PM	Area, Personal		Rural;Gas;Indoor Kitchen;Gas stove			PM4				cyclone/gravimetric	breathing zone
35	5	Parikh J, Balakrishnan K, Laxmi V, Haimanti B.	Exposures from cooking with biofuels: pollution monitoring and analysis for rural Tamil Nadu, India	Energy 26: 949-962	2001	DB 35 Measurement Results Row 20 of 29	India	Tamil Nadu	Chengelpattu, Coimbatore, Tirunelveli, Trichy			Rural						Wood, Crop Residues, Kerosene, Gas			Traditional;Kerosene stove;Gas Stove		Indoors and Outdoors											436				PM	Area, Personal		Rural;Kerosene;Indoor Kitchen;Kerosene Stove			PM4				cyclone/gravimetric	breathing zone
35	5	Parikh J, Balakrishnan K, Laxmi V, Haimanti B.	Exposures from cooking with biofuels: pollution monitoring and analysis for rural Tamil Nadu, India	Energy 26: 949-962	2001	DB 35 Measurement Results Row 21 of 29	India	Tamil Nadu	Chengelpattu, Coimbatore, Tirunelveli, Trichy			Rural						Wood, Crop Residues, Kerosene, Gas			Traditional;Kerosene stove;Gas Stove		Indoors and Outdoors											436				PM	Area, Personal		Rural;Crop Residue;Indoor Kitchen;Traditional Stove			PM4				cyclone/gravimetric	breathing zone
35	5	Parikh J, Balakrishnan K, Laxmi V, Haimanti B.	Exposures from cooking with biofuels: pollution monitoring and analysis for rural Tamil Nadu, India	Energy 26: 949-962	2001	DB 35 Measurement Results Row 22 of 29	India	Tamil Nadu	Chengelpattu, Coimbatore, Tirunelveli, Trichy			Rural						Wood, Crop Residues, Kerosene, Gas			Traditional;Kerosene stove;Gas Stove		Indoors and Outdoors											436				PM	Area, Personal		Rural;Wood;Indoor Kitchen;Traditional Stove			PM4				cyclone/gravimetric	breathing zone
35	5	Parikh J, Balakrishnan K, Laxmi V, Haimanti B.	Exposures from cooking with biofuels: pollution monitoring and analysis for rural Tamil Nadu, India	Energy 26: 949-962	2001	DB 35 Measurement Results Row 23 of 29	India	Tamil Nadu	Chengelpattu, Coimbatore, Tirunelveli, Trichy			Rural						Wood, Crop Residues, Kerosene, Gas			Traditional;Kerosene stove;Gas Stove		Indoors and Outdoors											436				PM	Area, Personal		Rural;Wood;Indoor Kitchen;Traditional Stove			PM4				cyclone/gravimetric	breathing zone
35	5	Parikh J, Balakrishnan K, Laxmi V, Haimanti B.	Exposures from cooking with biofuels: pollution monitoring and analysis for rural Tamil Nadu, India	Energy 26: 949-962	2001	DB 35 Measurement Results Row 24 of 29	India	Tamil Nadu	Chengelpattu, Coimbatore, Tirunelveli, Trichy			Rural						Wood, Crop Residues, Kerosene, Gas			Traditional;Kerosene stove;Gas Stove		Indoors and Outdoors											436				PM	Area, Personal		Rural;Gas;Indoor Kitchen;Gas stove			PM4				cyclone/gravimetric	breathing zone
35	5	Parikh J, Balakrishnan K, Laxmi V, Haimanti B.	Exposures from cooking with biofuels: pollution monitoring and analysis for rural Tamil Nadu, India	Energy 26: 949-962	2001	DB 35 Measurement Results Row 25 of 29	India	Tamil Nadu	Chengelpattu, Coimbatore, Tirunelveli, Trichy			Rural						Wood, Crop Residues, Kerosene, Gas			Traditional;Kerosene stove;Gas Stove		Indoors and Outdoors											436				PM	Area, Personal		Rural;Crop Residue;Indoor Kitchen;Traditional Stove			PM4				cyclone/gravimetric	breathing zone
35	5	Parikh J, Balakrishnan K, Laxmi V, Haimanti B.	Exposures from cooking with biofuels: pollution monitoring and analysis for rural Tamil Nadu, India	Energy 26: 949-962	2001	DB 35 Measurement Results Row 26 of 29	India	Tamil Nadu	Chengelpattu, Coimbatore, Tirunelveli, Trichy			Rural						Wood, Crop Residues, Kerosene, Gas			Traditional;Kerosene stove;Gas Stove		Indoors and Outdoors											436				PM	Area, Personal		Rural;Wood;Indoor Kitchen;Traditional Stove			PM4				cyclone/gravimetric	breathing zone
35	5	Parikh J, Balakrishnan K, Laxmi V, Haimanti B.	Exposures from cooking with biofuels: pollution monitoring and analysis for rural Tamil Nadu, India	Energy 26: 949-962	2001	DB 35 Measurement Results Row 27 of 29	India	Tamil Nadu	Chengelpattu, Coimbatore, Tirunelveli, Trichy			Rural						Wood, Crop Residues, Kerosene, Gas			Traditional;Kerosene stove;Gas Stove		Indoors and Outdoors											436				PM	Area, Personal		Rural;Kerosene;Outdoor Kitchen;Kerosene Stove			PM4				cyclone/gravimetric	area
35	5	Parikh J, Balakrishnan K, Laxmi V, Haimanti B.	Exposures from cooking with biofuels: pollution monitoring and analysis for rural Tamil Nadu, India	Energy 26: 949-962	2001	DB 35 Measurement Results Row 28 of 29	India	Tamil Nadu	Chengelpattu, Coimbatore, Tirunelveli, Trichy			Rural						Wood, Crop Residues, Kerosene, Gas			Traditional;Kerosene stove;Gas Stove		Indoors and Outdoors											436				PM	Area, Personal		Rural;Kerosene;Indoor Kitchen;Kerosene Stove			PM4				cyclone/gravimetric	breathing zone
35	5	Parikh J, Balakrishnan K, Laxmi V, Haimanti B.	Exposures from cooking with biofuels: pollution monitoring and analysis for rural Tamil Nadu, India	Energy 26: 949-962	2001	DB 35 Measurement Results Row 29 of 29	India	Tamil Nadu	Chengelpattu, Coimbatore, Tirunelveli, Trichy			Rural						Wood, Crop Residues, Kerosene, Gas			Traditional;Kerosene stove;Gas Stove		Indoors and Outdoors											436				PM	Area, Personal		Rural;Crop Residue;Outdoor Kitchen;Traditional Stove			PM4				cyclone/gravimetric	breathing zone
44	2	Albalak R, Bruce N, McCracken J P, Smith K R, de Gallardo T	Indoor respirable particulate matter concentrations from an open fire, improved cookstove, and LPG/open fire combination in a rural Guatemalan community	Environmental Science and Technology 35: 2650-2655	2001	DB 44 General Descriptives	Guatemala		San Juan Ostuncalco	La Victoria		Rural		2150	Dry, Rainy seasons			Wood; Wood-gas combination			Traditional;ICS	Adobe	Indoor Kitchen											10				PM	Area
44	2	Albalak R, Bruce N, McCracken J P, Smith K R and de Gallardo T	Indoor respirable particulate matter concentrations from an open fire, improved cookstove, and LPG/open fire combination in a rural Guatemalan community	Environmental Science and Technology 35: 2650-2655	2001	DB44 Measurement Results Row 1 of 3	Guatemala		San Juan Ostuncalco	La Victoria		Rural		2150	Dry, Rainy seasons			Wood; Wood-gas combination			Traditional;ICS	Adobe	Indoor Kitchen											10				PM	Area		Rural;Wood;Indoor Kitchen;Traditional Stove			PM3.5				Gravimetric +impactor	1.25m
44	2	Albalak R, Bruce N, McCracken J P, Smith K R, de Gallardo T	Indoor respirable particulate matter concentrations from an open fire, improved cookstove, and LPG/open fire combination in a rural Guatemalan community	Environmental Science and Technology 35: 2650-2655	2001	DB44 Measurement Results Row 2 of 3	Guatemala		San Juan Ostuncalco	La Victoria		Rural		2150	Dry, Rainy seasons			Wood; Wood-gas combination			Traditional;ICS	Adobe	Indoor Kitchen											10				PM	Area		Rural;Wood;Indoor Kitchen;ICS			PM3.5				Gravimetric +impactor	1.25m
44	2	Albalak R, Bruce N, McCracken J P, Smith K R, de Gallardo T	Indoor respirable particulate matter concentrations from an open fire, improved cookstove, and LPG/open fire combination in a rural Guatemalan community	Environmental Science and Technology 35: 2650-2655	2001	DB44 Measurement Results Row 3 of 3	Guatemala		San Juan Ostuncalco	La Victoria		Rural		2150	Dry, Rainy seasons			Wood; Wood-gas combination			Traditional;ICS	Adobe	Indoor Kitchen											10				PM	Area		Rural;Wood-Gas;Indoor Kitchen;ICS-Gas			PM3.5				Gravimetric +impactor	1.25m
46	2	Riojas-Rodriguez H, Romano-Riquer P, Santos-Burgoa C, Smith KR	Household firewood use and the health of children and women of Indian communities in Chiapas, Mexico	International Journal of Occupational and Environmental Health 7: 44-53	2001	DB 46 General Descriptives	Mexico	Chiapas	Lacandona	Santa Martha, San Pedro		Rural			Rainy, Dry seasons			Wood			Traditional;ICS		Indoor Kitchen											45				PM	Area
46	2	Riojas-Rodriguez H, Romano-Riquer P, Santos-Burgoa C, Smith KR	Household firewood use and the health of children and women of Indian communities in Chiapas, Mexico	International Journal of Occupational and Environmental Health 7: 44-53	2001	DB46 Measurement Results Row 1 of 4	Mexico	Chiapas	Lacandona	Santa Martha, San Pedro		Rural			Rainy, Dry seasons			Wood			Traditional;ICS		Indoor Kitchen											45				PM	Area		Rural;Rainy; Wood;Indoor Kitchen;Traditional Stove			PM10				Gravimetric +impactor
46	2	Riojas-Rodriguez H, Romano-Riquer P, Santos-Burgoa C, Smith KR	Household firewood use and the health of children and women of Indian communities in Chiapas, Mexico	International Journal of Occupational and Environmental Health 7: 44-53	2001	DB46 Measurement Results Row 2 of 4	Mexico	Chiapas	Lacandona	Santa Martha, San Pedro		Rural			Rainy, Dry seasons			Wood			Traditional;ICS		Indoor Kitchen											45				PM	Area		Rural;Rainy;Wood;Indoor Kitchen;ICS			PM10				Gravimetric +impactor
46	2	Riojas-Rodriguez H, Romano-Riquer P, Santos-Burgoa C, Smith KR	Household firewood use and the health of children and women of Indian communities in Chiapas, Mexico	International Journal of Occupational and Environmental Health 7: 44-53	2001	DB46 Measurement Results Row 3 of 4	Mexico	Chiapas	Lacandona	Santa Martha, San Pedro		Rural			Rainy, Dry seasons			Wood			Traditional;ICS		Indoor Kitchen											45				PM	Area		Rural;Dry;Wood;Indoor Kitchen;Traditional Stove			PM10				Gravimetric +impactor
46	2	Riojas-Rodriguez H, Romano-Riquer P, Santos-Burgoa C, Smith KR	Household firewood use and the health of children and women of Indian communities in Chiapas, Mexico	International Journal of Occupational and Environmental Health 7: 44-53	2001	DB46 Measurement Results Row 4 of 4	Mexico	Chiapas	Lacandona	Santa Martha, San Pedro		Rural			Rainy, Dry seasons			Wood			Traditional;ICS		Indoor Kitchen											45				PM	Area		Rural;Dry ;Wood;Indoor Kitchen;ICS			PM10				Gravimetric +impactor
53	5	Pandit GG, Srivastava PK, Mahan Rao AM	Monitoring of indoor volatile organic compounds and polycyclic aromatic hydrocarbons arising from kerosene cooking fuel	Science of the Total Environment 279: 159-165	2001	DB 53 General Descriptives	India			Mumbai		Urban						Kerosene					Indoor Kitchen											3				PM	Area					TSP
53	5	Pandit GG, Srivastava PK, Mahan Rao AM	Monitoring of indoor volatile organic compounds and polycyclic aromatic hydrocarbons arising from kerosene cooking fuel	Science of the Total Environment 279: 159-165	2001	DB 53 Measurement Results Row 1 of 2	India			Mumbai		Urban						Kerosene					Indoor Kitchen											3				PM	Area		Urban;Kerosene;Indoor Kitchen;Kerosene stove			TSP				Gravimetric	1.5m from stove
53	5	Pandit GG, Srivastava PK, Mahan Rao AM	Monitoring of indoor volatile organic compounds and polycyclic aromatic hydrocarbons arising from kerosene cooking fuel	Science of the Total Environment 279: 159-165	2001	DB 53 Measurement Results Row 2 of 2	India			Mumbai		Urban						Kerosene					Indoor Kitchen											3				PM	Area		Urban;Kerosene;Indoor Kitchen;Kerosene stove			TSP				Gravimetric	5-6m outside house
56	6	Liu Y, Zhu L, Shen X.	Polycyclic aromatic hydrocarbons (PAHs) in indoor and outdoor air in Hangzhou, China	Environmental Science and Technology 35: 840-844	2001	DB 56 General Descriptives	China	Zhejiang Province		Zhejiang Province		Urban			Autumn, summer			Charcoal			ICS		Indoor Kitchen											8				PM											1.5m
56	6	Liu Y, Zhu L, Shen X.	Polycyclic aromatic hydrocarbons (PAHs) in indoor and outdoor air in Hangzhou, China	Environmental Science and Technology 35: 840-844	2001	DB 56 Measurement Results Row 1 of 2	China	Zhejiang Province		Zhejiang Province		Urban			Autumn, summer			Charcoal			ICS		Indoor Kitchen											8				PM			Rural;Autumn;Charcoal;Indoor Kitchen;ICS								1.5m
56	6	Liu Y, Zhu L, Shen X.	Polycyclic aromatic hydrocarbons (PAHs) in indoor and outdoor air in Hangzhou, China	Environmental Science and Technology 35: 840-844	2001	DB 56 Measurement Results Row 2 of 2	China	Zhejiang Province		Zhejiang Province		Urban			Autumn, summer			Charcoal			ICS		Indoor Kitchen											8				PM			Rural;Summer;Charcoal;Indoor Kitchen;ICS Stove								1.5m
58	1	Doig A, Bates L, Bruce N, Kithinji J.	Reducing indoor air pollution in rural households in Kenya: working with communities to find solutions	The ITDG Smoke and Health Project 1998-2001	2001	DB 58 General Descriptives	Kenya		Nyamira/Mumia-Butere; Kajiado	Kisii/Luhya		Rural						Wood			Traditional;ICS	Mud;Sticks	Indoor Kitchen											23				PM,CO	Area, Personal
58	1	Doig A, Bates L, Bruce N, Kithinji J.	Reducing indoor air pollution in rural households in Kenya: working with communities to find solutions	The ITDG Smoke and Health Project 1998-2001	2001	DB 58 Measurement Results Row 1 of 2	Kenya		Nyamira/Mumia-Butere; Kajiado	Kisii/Luhya		Rural						Wood			Traditional;ICS	Mud;Sticks	Indoor Kitchen											23				PM,CO	Area, Personal		Rural;Nyamira;Wood;Indoor Kitchen;Traditional Stove			PM5				Gravimetric+cyclone	1.2m
58	1	Doig A, Bates L, Bruce N, Kithinji J.	Reducing indoor air pollution in rural households in Kenya: working with communities to find solutions	The ITDG Smoke and Health Project 1998-2001	2001	DB 58 Measurement Results Row 2 of 2	Kenya		Nyamira/Mumia-Butere; Kajiado	Kisii/Luhya		Rural						Wood			Traditional;ICS	Mud;Sticks	Indoor Kitchen											23				PM,CO	Area, Personal		Rural;Kajiado;Wood;Indoor Kitchen;Traditional Stove			PM5				Gravimetric+cyclone	1.2m
59	2	Caceres D, Adonis M, Retamal G, Ancic P, Valencia M, Ramos X, Olivares N, Gil L.	Indoor air pollutionin a zone of extreme poverty of metropolitan Santiago [Spanish]	Revista Medica Chilena 129:33-42	2001	DB 59 General Descriptives	Chile		Santiago	La Pintana		Urban			Winter			LPG					Indoor Kitchen											32				PM,CO
59	2	Caceres D, Adonis M, Retamal G, Ancic P, Valencia M, Ramos X, Olivares N, Gil L.	Indoor air pollutionin a zone of extreme poverty of metropolitan Santiago [Spanish]	Revista Medica Chilena 129:33-42	2001	DB 59 Measurement Results Row 1 of 3	Chile		Santiago	La Pintana		Urban			Winter			LPG					Indoor Kitchen											32				PM,CO
59	2	Caceres D, Adonis M, Retamal G, Ancic P, Valencia M, Ramos X, Olivares N, Gil L.	Indoor air pollutionin a zone of extreme poverty of metropolitan Santiago [Spanish]	Revista Medica Chilena 129:33-42	2001	DB 59 Measurement Results Row 2 of 3	Chile		Santiago	La Pintana		Urban			Winter			LPG					Indoor Kitchen											32				PM,CO			Urban;Winter;LPG;Indoor Kitchen;LPG Stove			PM10				Gravimetric+cyclone	1.5m
59	2	Caceres D, Adonis M, Retamal G, Ancic P, Valencia M, Ramos X, Olivares N, Gil L.	Indoor air pollutionin a zone of extreme poverty of metropolitan Santiago [Spanish]	Revista Medica Chilena 129:33-42	2001	DB 59 Measurement Results Row 3 of 3	Chile		Santiago	La Pintana		Urban			Winter			LPG					Indoor Kitchen											32				PM,CO			Urban;Winter;LPG;Indoor Kitchen;LPG Stove			PM10				Gravimetric+cyclone	1.5m
64	5	Kumar P.	Characterisation of indoor respirable dust in a locality of Delhi, India	Indoor & Built Environment 10:95-102	2001	DB 64 General Descriptives	India		South Delhi	Munirka		Urban						Kerosene,gas					Indoor Kitchen											10				PM
64	5	Kumar P.	Characterisation of indoor respirable dust in a locality of Delhi, India	Indoor & Built Environment 10:95-102	2001	DB 64 Measurement Results Row 1 of 3	India		South Delhi	Munirka		Urban						Kerosene,gas					Indoor Kitchen											10				PM			Urban;Kerosene-Gas;Indoor Kicthen; Kerosene-stove-Gas stove			PM 2.5-10				Gravimetric+impactor
64	5	Kumar P.	Characterisation of indoor respirable dust in a locality of Delhi, India	Indoor & Built Environment 10:95-102	2001	DB 64 Measurement Results Row 2 of 3	India		South Delhi	Munirka		Urban						Kerosene,gas					Indoor Kitchen											10				PM			Urban;Kerosene-Gas;Indoor Kicthen; Kerosene-stove-Gas stove			< PM2.5				Gravimetric+impactor
64	5	Kumar P.	Characterisation of indoor respirable dust in a locality of Delhi, India	Indoor & Built Environment 10:95-102	2001	DB 64 Measurement Results Row 3 of 3	India		South Delhi	Munirka		Urban						Kerosene,gas					Indoor Kitchen											10				PM			Urban;Kerosene-Gas;Indoor Kicthen; Kerosene-stove-Gas stove			PM10				Gravimetric+impactor
67	6	Venners SA, Wang B, Ni J, Jin Y, Yang J, Fang Z, Xu X	Indoor air pollution and resiratroy health in urban and rural China	International Journal of Occupational and Environmental Health 7: 173-181	2001	DB 67 General Study Descriptives	China			Beijing		Urban			summer			gas					Indoor Kitchen											148
67	6	Venners SA, Wang B, Ni J, Jin Y, Yang J, Fang Z, Xu X	Indoor air pollution and resiratroy health in urban and rural China	International Journal of Occupational and Environmental Health 7: 173-181	2001	DB 67 Measurement Results Row 1 of 6	China			Beijing		Urban			summer			gas					Indoor Kitchen											148
67	6	Venners SA, Wang B, Ni J, Jin Y, Yang J, Fang Z, Xu X	Indoor air pollution and resiratroy health in urban and rural China	International Journal of Occupational and Environmental Health 7: 173-181	2001	DB 67 Measurement Results Row 2 of 6	China			Anqing City		Urban			summer			gas					Indoor Kitchen											65				PM,BaP, Benezene						PM10				Gravimetric	kitchen&bedroom
67	6	Venners SA, Wang B, Ni J, Jin Y, Yang J, Fang Z, Xu X	Indoor air pollution and resiratroy health in urban and rural China	International Journal of Occupational and Environmental Health 7: 173-181	2001	DB 67 Measurement Results Row 3 of 6	China			Rural Anqin		Rural			summer			wood																168				PM,BaP, Benezene			Rural;Anquin;Wood;Indoor Kitchen;Traditional Stove							gravimetric	kitchen&bedroom
67	6	Venners SA, Wang B, Ni J, Jin Y, Yang J, Fang Z, Xu X	Indoor air pollution and resiratroy health in urban and rural China	International Journal of Occupational and Environmental Health 7: 173-181	2001	DB 67 Measurement Results Row 4 of 6	China			Beijing		Urban			summer			gas					Indoor Kitchen											121				PM,BaP, Benezene						PM10				gravimetric	kitchen&bedroom
67	6	Venners SA, Wang B, Ni J, Jin Y, Yang J, Fang Z, Xu X	Indoor air pollution and resiratroy health in urban and rural China	International Journal of Occupational and Environmental Health 7: 173-181	2001	DB 67 Measurement Results Row 5 of 6	China			Anqing City		Urban			summer			gas					Indoor Kitchen											149				PM,BaP, Benezene										gravimetric	kitchen&bedroom
67	6	Venners SA, Wang B, Ni J, Jin Y, Yang J, Fang Z, Xu X	Indoor air pollution and resiratroy health in urban and rural China	International Journal of Occupational and Environmental Health 7: 173-181	2001	DB 67 Measurement Results Row 6 of 6	China			Rural Anqin		Rural			summer			wood																165				PM,BaP, Benezene			Rural;Anquin;Wood;Indoor Kitchen;Traditional Stove			PM10				gravimetric	kitchen&bedroom
43	1	Ezzati M, Kammen D M	The health impacts of exposure to indoor air pollution for solid fuels in developing countries: knowledge, gaps and data needs	Discussion Paper 02-24, Resources for the Future. Washington, D.C. Internet: http://www.rff.org	2002	DB 43 General Descriptives	Kenya		Laikipia	Mpala Ranch		Rural		2000				wood			Traditional; ICS	Adobe	Indoor Kitchen															PM	Area
43	1	Ezzati M, Kammen D M	The health impacts of exposure to indoor air pollution for solid fuels in developing countries: knowledge, gaps and data needs	Discussion Paper 02-24, Resources for the Future. Washington, D.C. Internet: http://www.rff.org	2002	DB43 Measurement Results Row 1 of 5	Kenya		Laikipia	Mpala Ranch		Rural		2000				wood			Traditional; ICS	Adobe	Indoor Kitchen															PM	Area		Rural;Wood;Indoor Kitchen;Traditional Stove (142 days)			PM10				PDRAM	0.5m
43	1	Ezzati M, Kammen D M	The health impacts of exposure to indoor air pollution for solid fuels in developing countries: knowledge, gaps and data needs	Discussion Paper 02-24, Resources for the Future. Washington, D.C. Internet: http://www.rff.org	2002	DB43 Measurement Results Row 2 of 5	Kenya		Laikipia	Mpala Ranch		Rural		2000				charcoal			Traditional; ICS	Adobe	Indoor Kitchen															PM	Area		Rural;Charcoal;Indoor Kitchen;ICS(8 Days)			PM10				PDRAM	0.5m
43	1	Ezzati M, Kammen D M	The health impacts of exposure to indoor air pollution for solid fuels in developing countries: knowledge, gaps and data needs	Discussion Paper 02-24, Resources for the Future. Washington, D.C. Internet: http://www.rff.org	2002	DB43 Measurement Results Row 3 of 5	Kenya		Laikipia	Mpala Ranch		Rural		2000				charcoal			Traditional; ICS	Adobe	Indoor Kitchen															PM	Area		Rural;Wood;Indoor Kitchen;ICS(6 days)			PM10				PDRAM	0.5m
43	1	Ezzati M, Kammen D M	The health impacts of exposure to indoor air pollution for solid fuels in developing countries: knowledge, gaps and data needs	Discussion Paper 02-24, Resources for the Future. Washington, D.C. Internet: http://www.rff.org	2002	DB43 Measurement Results Row 4 of 5	Kenya		Laikipia	Mpala Ranch		Rural		2000				charcoal			Traditional; ICS	Adobe	Indoor Kitchen															PM	Area		Rural;Charcoal;Indoor Kitchen;ICS(24 days)			PM10				PDRAM	0.5m
43	1	Ezzati M, Kammen D M	The health impacts of exposure to indoor air pollution for solid fuels in developing countries: knowledge, gaps and data needs	Discussion Paper 02-24, Resources for the Future. Washington, D.C. Internet: http://www.rff.org	2002	DB43 Measurement Results Row 5 of 5	Kenya		Laikipia	Mpala Ranch		Rural		2000				Wood			Traditional; ICS	Adobe	Indoor Kitchen															PM	Area		Rural;Charcoal;Indoor Kitchen;ICS(22 days)			PM10				PDRAM	0.5m
52	5	Balakrishnan K, Sankar S, Parikh J, Padmavathi R, Srividya K, Venugopal V, Prasad S, Pandey VL	Daily average exposures to respirable particulate matter from combustion of biomass fuels in rural households of Southern India	Environmental Health Perspectives 110(11): 1069-1975	2002	DB 52 General Descriptives	India	Tamil Nadu				Rural						Wood, Agricultural Residues, Kerosene, Gas					Indoor and Outdoor Kitchens											13				PM			Rural;Wood;Traditional Stove			PM4				cyclone	personal
52	5	Balakrishnan K, Sankar S, Parikh J, Padmavathi R, Srividya K, Venugopal V, Prasad S, Pandey VL	Daily average exposures to respirable particulate matter from combustion of biomass fuels in rural households of Southern India	Environmental Health Perspectives 110(11): 1069-1975	2002	DB 52 Measurement Results Row 1 of 12	India	Tamil Nadu				Rural						Wood, Agricultural Residues, Kerosene, Gas					Indoor and Outdoor Kitchens											51				PM			Rural;Wood Chips;Traditional Stove			PM4				cyclone	personal
52	5	Balakrishnan K, Sankar S, Parikh J, Padmavathi R, Srividya K, Venugopal V, Prasad S, Pandey VL	Daily average exposures to respirable particulate matter from combustion of biomass fuels in rural households of Southern India	Environmental Health Perspectives 110(11): 1069-1975	2002	DB 52 Measurement Results Row 2 of 12	India	Tamil Nadu				Rural						Wood, Agricultural Residues, Kerosene, Gas					Indoor and Outdoor Kitchens											42				PM			Rural;Kerosene;Kerosene Stove			PM4				cyclone	personal
52	5	Balakrishnan K, Sankar S, Parikh J, Padmavathi R, Srividya K, Venugopal V, Prasad S, Pandey VL	Daily average exposures to respirable particulate matter from combustion of biomass fuels in rural households of Southern India	Environmental Health Perspectives 110(11): 1069-1975	2002	DB 52 Measurement Results Row 3 of 12	India	Tamil Nadu				Rural						Wood, Agricultural Residues, Kerosene, Gas					Indoor and Outdoor Kitchens											6				PM			Rural;Wood Chips;Traditional Stove			PM4				cyclone	area
52	5	Balakrishnan K, Sankar S, Parikh J, Padmavathi R, Srividya K, Venugopal V, Prasad S, Pandey VL	Daily average exposures to respirable particulate matter from combustion of biomass fuels in rural households of Southern India	Environmental Health Perspectives 110(11): 1069-1975	2002	DB 52 Measurement Results Row 4 of 12	India	Tamil Nadu				Rural						Wood, Agricultural Residues, Kerosene, Gas					Indoor and Outdoor Kitchens											21				PM			Rural;Agricultural residues;Traditional Stove			PM4				cyclone	area
52	5	Balakrishnan K, Sankar S, Parikh J, Padmavathi R, Srividya K, Venugopal V, Prasad S, Pandey VL	Daily average exposures to respirable particulate matter from combustion of biomass fuels in rural households of Southern India	Environmental Health Perspectives 110(11): 1069-1975	2002	DB 52 Measurement Results Row 5 of 12	India	Tamil Nadu				Rural						Wood, Agricultural Residues, Kerosene, Gas					Indoor and Outdoor Kitchens											5				PM			Rural;Kerosene;Kerosene Stove			PM4				cyclone	area
52	5	Balakrishnan K, Sankar S, Parikh J, Padmavathi R, Srividya K, Venugopal V, Prasad S, Pandey VL	Daily average exposures to respirable particulate matter from combustion of biomass fuels in rural households of Southern India	Environmental Health Perspectives 110(11): 1069-1975	2002	DB 52 Measurement Results Row 6 of 12	India	Tamil Nadu				Rural						Wood, Agricultural Residues, Kerosene, Gas					Indoor and Outdoor Kitchens											36				PM			Rural;Kerosene;Kerosene Stove			PM4				cyclone	area
52	5	Balakrishnan K, Sankar S, Parikh J, Padmavathi R, Srividya K, Venugopal V, Prasad S, Pandey VL	Daily average exposures to respirable particulate matter from combustion of biomass fuels in rural households of Southern India	Environmental Health Perspectives 110(11): 1069-1975	2002	DB 52 Measurement Results Row 7 of 12	India	Tamil Nadu				Rural						Wood, Agricultural Residues, Kerosene, Gas					Indoor and Outdoor Kitchens											162				PM			Rural;Wood;Traditional Stove			PM4				cyclone	outdoors
52	5	Balakrishnan K, Sankar S, Parikh J, Padmavathi R, Srividya K, Venugopal V, Prasad S, Pandey VL	Daily average exposures to respirable particulate matter from combustion of biomass fuels in rural households of Southern India	Environmental Health Perspectives 110(11): 1069-1975	2002	DB 52 Measurement Results Row 8 of 12	India	Tamil Nadu				Rural						Wood, Agricultural Residues, Kerosene, Gas					Indoor and Outdoor Kitchens											9				PM			Rural;Wood Chips;Traditional Stove			PM4				cyclone	outdoors
52	5	Balakrishnan K, Sankar S, Parikh J, Padmavathi R, Srividya K, Venugopal V, Prasad S, Pandey VL	Daily average exposures to respirable particulate matter from combustion of biomass fuels in rural households of Southern India	Environmental Health Perspectives 110(11): 1069-1975	2002	DB 52 Measurement Results Row 9 of 12	India	Tamil Nadu				Rural						Wood, Agricultural Residues, Kerosene, Gas					Indoor and Outdoor Kitchens											24				PM			Rural;Agricultural residues;Traditional Stove			PM4				cyclone	outdoors
52	5	Balakrishnan K, Sankar S, Parikh J, Padmavathi R, Srividya K, Venugopal V, Prasad S, Pandey VL	Daily average exposures to respirable particulate matter from combustion of biomass fuels in rural households of Southern India	Environmental Health Perspectives 110(11): 1069-1975	2002	DB 52 Measurement Results Row 10 of 12	India	Tamil Nadu				Rural						Wood, Agricultural Residues, Kerosene, Gas					Indoor and Outdoor Kitchens											33				PM			Rual;Gas;Gas Stove			PM4				cyclone	outdoors
52	5	Balakrishnan K, Sankar S, Parikh J, Padmavathi R, Srividya K, Venugopal V, Prasad S, Pandey VL	Daily average exposures to respirable particulate matter from combustion of biomass fuels in rural households of Southern India	Environmental Health Perspectives 110(11): 1069-1975	2002	DB 52 Measurement Results Row 11 of 12	India	Tamil Nadu				Rural						Wood, Agricultural Residues, Kerosene, Gas					Indoor and Outdoor Kitchens											4				PM			Rual;Gas;Gas Stove			PM4				cyclone	outdoors
52	5	Balakrishnan K, Sankar S, Parikh J, Padmavathi R, Srividya K, Venugopal V, Prasad S, Pandey VL	Daily average exposures to respirable particulate matter from combustion of biomass fuels in rural households of Southern India	Environmental Health Perspectives 110(11): 1069-1975	2002	DB 52 Measurement Results Row 12 of 12	India	Tamil Nadu				Rural						Wood, Agricultural Residues, Kerosene, Gas					Indoor and Outdoor Kitchens											308				PM			Rural;Wood;Traditional Stove			PM4				cyclone	personal
55	6	Lan Q, Chapman R, Schreinemachers D, Tian L, He X.	Household stove improvement and risk of lung cancer in Xuanwei, China	Journal of the National Cancer Institute 94(11): 826-835	2002	DB 55 General Descriptives	China	Yunan Province	Xuanwei County			Rural						Charcoal			Traditional ;ICS (Chimney)		Indoor Kitchen											15				PM						PM10
55	6	Lan Q, Chapman R, Schreinemachers D, Tian L, He X.	Household stove improvement and risk of lung cancer in Xuanwei, China	Journal of the National Cancer Institute 94(11): 826-835	2002	DB 55 Measurement Results Row 1 of 2	China	Yunan Province	Xuanwei County			Rural						Charcoal			Traditional ;ICS (Chimney)		Indoor Kitchen											15				PM	Area		Rural;Charcoal;Indoor Kitchen;Traditional Stove			PM10			Area kitchen	Gravimetric	1.2m away from the stove and 1.2 m high
55	6	Lan Q, Chapman R, Schreinemachers D, Tian L, He X.	Household stove improvement and risk of lung cancer in Xuanwei, China	Journal of the National Cancer Institute 94(11): 826-835	2002	DB 55 Measurement Results Row 2 of 2	China	Yunan Province	Xuanwei County			Rural						Charcoal			Traditional ;ICS (Chimney)		Indoor Kitchen											13				PM	Area		Rural;Charcoal;Indoor Kitchen;ICS Stove			PM10			Area kitchen	Gravimetric	1.2m away from the stove and 1.2 m high
57	5	Mehta,S	Characterizing exposures to indoor air pollution from household solid fuel use	Ph.D. Thesis, University of California at Berkeley	2002	DB 57 General Descriptives	India	Andhra Pradesh	Nizamabad; Warangal; Rangareddy			Rural						Wood,Dung, Kerosene;Gas			Traditional		Indoor and outdoor kitchen											385				PM
57	5	Mehta,S	Characterizing exposures to indoor air pollution from household solid fuel use	Ph.D. Thesis, University of California at Berkeley	2002	DB 57 Measurement Results Row 1 of 1	India	Andhra Pradesh	Nizamabad; Warangal; Rangareddy			Rural						Wood,Dung, Kerosene;Gas			Traditional		Indoor and outdoor kitchen											385				PM			Rural;Summer;Wood;Dung;Kerosene;Gas			PM2-10			Area kitchen	Gravimetric+cyclone
63	2	Rojas-Bracho L, Suh H, Oyola P, Koutrakis P.	Measurement of children's exposures to particles and nitrogen dioxide in Santiago, Chile	Science of the Total Environment 287: 249-264	2002	DB 63 General Descriptives	Chile		Central & northeastern districts	Santiago		Urban			Winter			Gas					Indoor Kitchen											18				PM
63	2	Rojas-Bracho L, Suh H, Oyola P, Koutrakis P.	Measurement of children's exposures to particles and nitrogen dioxide in Santiago, Chile	Science of the Total Environment 287: 249-264	2002	DB 63 Measurement Results Row 1 of 6	Chile		Central & northeastern districts	Santiago		Urban			Winter			Gas					Indoor Kitchen											18				PM			Urban;Gas;Indoor Kitchen; Gas Stove			PM2.5			Personal	Gravimetric+cyclone
63	2	Rojas-Bracho L, Suh H, Oyola P, Koutrakis P.	Measurement of children's exposures to particles and nitrogen dioxide in Santiago, Chile	Science of the Total Environment 287: 249-264	2002	DB 63 Measurement Results Row 2 of6	Chile		Central & northeastern districts	Santiago		Urban			Winter			Gas					Indoor Kitchen											18				PM			Urban;Gas;Indoor Kitchen; Gas Stove			PM2.5-10			Area kitchen	Gravimetric+cyclone
63	2	Rojas-Bracho L, Suh H, Oyola P, Koutrakis P.	Measurement of children's exposures to particles and nitrogen dioxide in Santiago, Chile	Science of the Total Environment 287: 249-264	2002	DB 63 Measurement Results Row 3 of 6	Chile		Central & northeastern districts	Santiago		Urban			Winter			Gas					Indoor Kitchen											18				PM			Urban;Gas;Indoor Kitchen; Gas Stove			PM10			Personal	Gravimetric+cyclone
63	2	Rojas-Bracho L, Suh H, Oyola P, Koutrakis P.	Measurement of children's exposures to particles and nitrogen dioxide in Santiago, Chile	Science of the Total Environment 287: 249-264	2002	DB 63 Measurement Results Row 4 of 6	Chile		Central & northeastern districts	Santiago		Urban			Winter			Gas					Indoor Kitchen											18				PM			Urban;Gas;Indoor Kitchen; Gas Stove			PM2.5			Area kitchen	Gravimetric+cyclone
63	2	Rojas-Bracho L, Suh H, Oyola P, Koutrakis P.	Measurement of children's exposures to particles and nitrogen dioxide in Santiago, Chile	Science of the Total Environment 287: 249-264	2002	DB 63 Measurement Results Row 5 of 6	Chile		Central & northeastern districts	Santiago		Urban			Winter			Gas					Indoor Kitchen											18				PM			Urban;Gas;Indoor Kitchen; Gas Stove			PM2.5-10			Personal	Gravimetric+cyclone
63	2	Rojas-Bracho L, Suh H, Oyola P, Koutrakis P.	Measurement of children's exposures to particles and nitrogen dioxide in Santiago, Chile	Science of the Total Environment 287: 249-264	2002	DB 63 Measurement Results Row 6 of 6	Chile		Central & northeastern districts	Santiago		Urban			Winter			Gas					Indoor Kitchen											18				PM			Urban;Gas;Indoor Kitchen; Gas Stove			PM10			Area kitchen	Gravimetric+cyclone
122	6	Lan Q, Chapman RS, Schreinemachers DM, Tian L, He X	Household stove improvement and risk of lung cancer in Xuanwei, China	J Natl Cancer Inst;94: 826-835	2002	DB 122 General Descriptives	China
29	5	Saksena S, Sing P B, Prasad R K, Prasad R, Malhotra P, Joshi V, Patil R.	Exposure of infants to outdoor and indoor air pollution in low-income urban areas: A case study of Delhi	Journal of Exposure Analysis and Environmental Epidemiology, 13(3): 219-230.	2003	DB 29 General Study Descriptives	India			New Delhi		Urban			Winter			Kerosene, wood			Kerosene stove; Traditional	Adobe and mud												40				PM,CO	Area
29	5	Saksena S, Sing P B, Prasad R K, Prasad R, Malhotra P, Joshi V, Patil R.	Exposure of infants to outdoor and indoor air pollution in low-income urban areas: A case study of Delhi	Journal of Exposure Analysis and Environmental Epidemiology, 13(3): 219-230.	2003	DB 29 Measurement Results Row 1 of 2	India			New Delhi		Urban			Winter			Kerosene, wood			Kerosene stove; Traditional	Adobe and mud												40				PM,CO	Area		Rural; Winter; Kerosene; Indoor Kitchen; Kerosene stove			PM5				Gravimetric + cyclone	Breathing zone
29	5	Saksena S, Sing P B, Prasad R K, Prasad R, Malhotra P, Joshi V, Patil R.	Exposure of infants to outdoor and indoor air pollution in low-income urban areas: A case study of Delhi	Journal of Exposure Analysis and Environmental Epidemiology, 13(3): 219-230.	2003	DB 29 Measurement Results Row 2 of 2	India			New Delhi		Urban			Winter			Kerosene, wood			Kerosene stove; Traditional	Adobe and mud												40				PM,CO	Area		Rural; Winter; Wood; Indoor Kitchen; Traditional stove			PM5				Gravimetric + cyclone	Breathing zone
83	2	Park E, Lee K	Particulate exposure and size distribution from wood burning stoves in Costa Rica	Indoor Air 2003;13:253-259	2003	DB83 General descriptives	Costa Rica					Rural			Winter (But during monitoring weather was warm)			Biomass			Traditional													14				PM, CO
83	2	Park E, Lee K	Particulate exposure and size distribution from wood burning stoves in Costa Rica	Indoor Air 2003;13:253-259	2003	DB 83 Measurement Results Row 1 of 4	Costa Rica					Rural			Winter (But during monitoring weather was warm)			Biomass			Traditional													14				PM, CO			Rural;Biomass;Traditional Stove			PM10				Single stage impactor	0.5 meter from kitchen walls and 1meter from combustion source
83	2	Park E, Lee K	Particulate exposure and size distribution from wood burning stoves in Costa Rica	Indoor Air 2003;13:253-259	2003	DB 83 Measurement Results Row 2 of 4	Costa Rica					Rural			Winter (But during monitoring weather was warm)			Biomass			Traditional													9				PM, CO			Rural;Biomass;Traditional Stove			PM10				Single stage impactor	0.5 meter from kitchen walls and 1meter from combustion source
83	2	Park E, Lee K	Particulate exposure and size distribution from wood burning stoves in Costa Rica	Indoor Air 2003;13:253-259	2003	DB 83 Measurement Results Row 3 of 4	Costa Rica					Rural			Winter (But during monitoring weather was warm)			Biomass			Traditional													14				PM, CO			Rural;Biomass;Traditional Stove			PM2.5				Single stage impactor	0.5 meter from kitchen walls and 1meter from combustion source
83	2	Park E, Lee K	Particulate exposure and size distribution from wood burning stoves in Costa Rica	Indoor Air 2003;13:253-259	2003	DB 83 Measurement Results Row 4 of 4	Costa Rica					Rural			Winter (But during monitoring weather was warm)			Biomass			Traditional													9				PM, CO			Rural;Biomass;Traditional Stove			PM2.5				Single stage impactor	0.5 meter from kitchen walls and 1meter from combustion source
82	5	Balakrishnan K, Sambandam S, Ramaswamy P, Mehta S, Smith KR	Exposure assessment for respirable particulates assoicated with household fuel use in rural districts of Andhra pradesh, india	Journal of exposure analysis and environmental epidemiology	2004	DB82 General descriptives	India	Andhrapradesh	Nizamabad, Warangal, Rengareddy			Rural						Dung			Traditional		Indoor Kitchen											83				PM
82	5	Balakrishnan K, Sambandam S, Ramaswamy P, Mehta S, Smith KR	Exposure assessment for respirable particulates assoicated with household fuel use in rural districts of Andhra pradesh, india	Journal of exposure analysis and environmental epidemiology	2004	DB 82 Measurement Results Row 1 of 6	India	Andhrapradesh	Nizamabad, Warangal, Rengareddy			Rural						Dung			Traditional		Indoor Kitchen											83				PM			Rural;Dung;Indoor Kitchen;Traditional Stove			PM4				NIOSH Protocol 0600 (NIOSH, 1984)	1.5 meter away from the stove & 1 meter height
82	5	Balakrishnan K, Sambandam S, Ramaswamy P, Mehta S, Smith KR	Exposure assessment for respirable particulates assoicated with household fuel use in rural districts of Andhra pradesh, india	Journal of exposure analysis and environmental epidemiology	2004	DB 82 Measurement Results Row 2 of 6	India	Andhrapradesh	Nizamabad, Warangal, Rengareddy			Rural						Wood, Dung			Traditional		Outdoor Kitchen											77				PM			Rural;Wood-Dung;Outdoor Kitchen;Traditional Stove			PM4				NIOSH Protocol 0600 (NIOSH, 1984)	1.5 meter away from the stove & 1 meter height
82	5	Balakrishnan K, Sambandam S, Ramaswamy P, Mehta S, Smith KR	Exposure assessment for respirable particulates assoicated with household fuel use in rural districts of Andhra pradesh, india	Journal of exposure analysis and environmental epidemiology	2004	DB 82 Measurement Results Row 3 of 6	India	Andhrapradesh	Nizamabad, Warangal, Rengareddy			Rural						Wood, Dung			Traditional		Outdoor Kitchen											87				PM			Rural;Wood-Dung;Outdoor Kitchen;Traditional Stove			PM4				NIOSH Protocol 0600 (NIOSH, 1984)	1.5 meter away from the stove & 1 meter height
82	5	Balakrishnan K, Sambandam S, Ramaswamy P, Mehta S, Smith KR	Exposure assessment for respirable particulates assoicated with household fuel use in rural districts of Andhra pradesh, india	Journal of exposure analysis and environmental epidemiology	2004	DB 82 Measurement Results Row 4 of 6	India	Andhrapradesh	Nizamabad, Warangal, Rengareddy			Rural						Wood, Dung			Traditional		Indoor Kitchen											92				PM			Rural;Wood-Dung;Indoor Kitchen;Traditional Stove			PM4				NIOSH Protocol 0600 (NIOSH, 1984)	1.5 meter away from the stove & 1 meter height
82	5	Balakrishnan K, Sambandam S, Ramaswamy P, Mehta S, Smith KR	Exposure assessment for respirable particulates assoicated with household fuel use in rural districts of Andhra pradesh, india	Journal of exposure analysis and environmental epidemiology	2004	DB 82 Measurement Results Row 5 of 6	India	Andhrapradesh	Nizamabad, Warangal, Rengareddy			Rural						Wood			Traditional		Indoor Kitchen											259				PM			Rural;Wood;Indoor Kitchen;Traditional Stove			PM4				NIOSH Protocol 0600 (NIOSH, 1984)	1.5 meter away from the stove & 1 meter height
82	5	Balakrishnan K, Sambandam S, Ramaswamy P, Mehta S, Smith KR	Exposure assessment for respirable particulates assoicated with household fuel use in rural districts of Andhra pradesh, india	Journal of exposure analysis and environmental epidemiology	2004	DB 82 Measurement Results Row 6 of 6	India	Andhrapradesh	Nizamabad, Warangal, Rengareddy			Rural						Wood, Dung			Traditional		Indoor Kitchen											86				PM			Rural;Wood-Dung;Indoor Kitchen;Traditional Stove			PM4				NIOSH Protocol 0600 (NIOSH, 1984)	1.5 meter away from the stove & 1 meter height
94		Bhargava A, Khanna RN, Bhargava SK, Kumar S	Exposure risk to carcinogenic PAHs in indoor-air during biomass combustion whilst cooking in rural India	Atmospheric Environment 38 (2004) 4761-4767	2004	DB94 General descriptives	India
94		Bhargava A, Khanna RN, Bhargava SK, Kumar S	Exposure risk to carcinogenic PAHs in indoor-air during biomass combustion whilst cooking in rural India	Atmospheric Environment 38 (2004) 4761-4767	2004	DB94 Measurment Results Row 1 of 1	India
99	5	Dasgupta S, Hug M, Khaliquzzaman M, Wheeler D	Improving indoor air in rural bangladesh: results of controlled experiments	ESMAP knowledge exchange series No 13: 1-4.	2004	DB 99 General descriptives	Bangladesh			Burumdi		Rural			High dust (November to March)							Kitchens were configured with various designs																PM			Rural;Multiple Fuels;Multiple Kitchens			PM10				Minivolt portable (24 hrs) pDR-1000 (2 minute intervals)
99	5	Dasgupta S, Hug M, Khaliquzzaman M, Wheeler D	Improving indoor air in rural bangladesh: results of controlled experiments	ESMAP knowledge exchange series No 13: 1-4.	2004	DB 99 Measurement Results Row 1 of 4	Bangladesh			Burumdi		Rural			High dust (November to March)							Kitchens were configured with various designs																PM			Rural;Multiple Fuels;Multiple Kitchens			PM10				Minivolt portable (24 hrs) pDR-1000 (2 minute intervals)
99	5	Dasgupta S, Hug M, Khaliquzzaman M, Wheeler D	Improving indoor air in rural bangladesh: results of controlled experiments	ESMAP knowledge exchange series No 13: 1-4.	2004	DB 99 Measurement Results Row 2 of 4	Bangladesh			Burumdi		Rural			Low dust (April to June & October)							Kitchens were configured with various designs																PM			Rural;Multiple Fuels;Multiple Kitchens			PM10				Minivolt portable (24 hrs) pDR-1000 (2 minute intervals)
99	5	Dasgupta S, Hug M, Khaliquzzaman M, Wheeler D	Improving indoor air in rural bangladesh: results of controlled experiments	ESMAP knowledge exchange series No 13: 1-4.	2004	DB 99 Measurement Results Row 3 of 4	Bangladesh			Burumdi		Rural			High dust (November to March)							Kitchens were configured with various designs																PM			Rural;Multiple Fuels;Multiple Kitchens			PM10				Minivolt portable (24 hrs) pDR-1000 (2 minute intervals)
99	5	Dasgupta S, Hug M, Khaliquzzaman M, Wheeler D	Improving indoor air in rural bangladesh: results of controlled experiments	ESMAP knowledge exchange series No 13: 1-4.	2004	DB 99 Measurement Results Row 4 of 4	Bangladesh			Burumdi		Rural			Low dust (April to June & October)							Kitchens were configured with various designs																PM			Rural;Multiple Fuels;Multiple Kitchens			PM10				Minivolt portable (24 hrs) pDR-1000 (2 minute intervals)
144	2	Bruce N, McCracken J, Albalak R, Schei MA, Smith KR, Lopez V, West C.	Impact of improved stoves, house construction and child location on levels of indoor air pollution exposure in young Guatemalan children	Journal of Exposure Analysis and Environmental Epidemiology (2004)14, S26-S33	2004	DB 144 General Study Descriptives	Guatemala			LaVictoria		Rural	Cross-sectional; Repeated Measure in a small sub-sample	1800	Winter			Wood; Crop Residues;LPG with mixed biomass use			Primarily Traditional ; some mixed ICS (Plancha) traditional stove use		Indoor Kitchen											204		Children under 18months			Area (Kitchen) (CO);Personal Exposures(Children)(CO)
144	2	Bruce N, McCracken J, Albalak R, Schei MA, Smith KR, Lopez V, West C.	Impact of improved stoves, house construction and child location on levels of indoor air pollution exposure in young Guatemalan children	Journal of Exposure Analysis and Environmental Epidemiology (2004)14, S26-S33	2004	DB 144 Measurement Result Row 1 of 13	Guatemala			LaVictoria		Rural	Cross-sectional; Repeated Measure in a small sub-sample	1800	Winter			Wood; Crop Residues;LPG with mixed biomass use			Primarily Traditional ; some mixed ICS (Plancha) traditional stove use		Indoor Kitchen											204		Children under 18months			Area (Kitchen) (CO);Personal Exposures(Children)(CO)		Rural; Wood,Crop residues; Indoor Kitchen; Open fire			PM 3.5			Area (Kitchen)	Gravimetric	1m away from stove, 1,25m high and at least 1.5 m from doors and windows
144	2	Bruce N, McCracken J, Albalak R, Schei MA, Smith KR, Lopez V, West C.	Impact of improved stoves, house construction and child location on levels of indoor air pollution exposure in young Guatemalan children	Journal of Exposure Analysis and Environmental Epidemiology (2004)14, S26-S33	2004	DB 144 Measurement Result Row 2 of 13	Guatemala			LaVictoria		Rural	Cross-sectional; Repeated Measure in a small sub-sample	1800	Winter			Wood; Crop Residues;LPG with mixed biomass use			Primarily Traditional ; some mixed ICS (Plancha) traditional stove use		Indoor Kitchen											204		Children under 18months			Area (Kitchen) (CO);Personal Exposures(Children)(CO)		Rural; Wood,Crop residues, Indoor Kitchen, ICS(FIS Plancha +Own Plancha)			PM 3.5			Area (Kitchen)	Gravimetric	1m away from stove, 1,25m high and at least 1.5 m from doors and windows
144	2	Bruce N, McCracken J, Albalak R, Schei MA, Smith KR, Lopez V, West C.	Impact of improved stoves, house construction and child location on levels of indoor air pollution exposure in young Guatemalan children	Journal of Exposure Analysis and Environmental Epidemiology (2004)14, S26-S33	2004	DB 144 Measurement Result Row 3 of 13	Guatemala			LaVictoria		Rural	Cross-sectional; Repeated Measure in a small sub-sample	1800	Winter			Wood; Crop Residues;LPG with mixed biomass use			Primarily Traditional ; some mixed ICS (Plancha) traditional stove use		Indoor Kitchen											204		Children under 18months			Area (Kitchen) (CO);Personal Exposures(Children)(CO)		Rural;Gas,Mixed Fuel; Indoor Kitchen			PM 3.5			Area (Kitchen)	Gravimetric	1m away from stove, 1,25m high and at least 1.5 m from doors and windows
144	2	Bruce N, McCracken J, Albalak R, Schei MA, Smith KR, Lopez V, West C.	Impact of improved stoves, house construction and child location on levels of indoor air pollution exposure in young Guatemalan children	Journal of Exposure Analysis and Environmental Epidemiology (2004)14, S26-S33	2004	DB 144 Measurement Result Row 4 of 13	Guatemala			LaVictoria		Rural	Cross-sectional; Repeated Measure in a small sub-sample	1800	Winter			Wood; Crop Residues;LPG with mixed biomass use			Primarily Traditional ; some mixed ICS (Plancha) traditional stove use		Indoor Kitchen											204		Children under 18months			Area (Kitchen) (CO, PM 3.5);Personal Exposures(Children)(CO);Predicted Area Kitchen(PM 3.5); Predicted Personal Exposures (Children) (PM3.5)		Rural;Wood,Crop residues; Indoor Kitchen, Open fire			PM 3.5			Predicted Area (Kitchen)
144	2	Bruce N, McCracken J, Albalak R, Schei MA, Smith KR, Lopez V, West C.	Impact of improved stoves, house construction and child location on levels of indoor air pollution exposure in young Guatemalan children	Journal of Exposure Analysis and Environmental Epidemiology (2004)14, S26-S33	2004	DB 144 Measurement Result Row 5 of 13	Guatemala			LaVictoria		Rural	Cross-sectional; Repeated Measure in a small sub-sample	1800	Winter			Wood; Crop Residues;LPG with mixed biomass use			Primarily Traditional ; some mixed ICS (Plancha) traditional stove use		Indoor Kitchen											204		Children under 18months			Area (Kitchen) (CO, PM 3.5);Personal Exposures(Children)(CO);Predicted Area Kitchen(PM 3.5); Predicted Personal Exposures (Children) (PM3.5)		Rural;Wood,Crop residues; Indoor Kitchen; ICS(FIS Plancha)			PM 3.5			Predicted Area (Kitchen)
144	2	Bruce N, McCracken J, Albalak R, Schei MA, Smith KR, Lopez V, West C.	Impact of improved stoves, house construction and child location on levels of indoor air pollution exposure in young Guatemalan children	Journal of Exposure Analysis and Environmental Epidemiology (2004)14, S26-S33	2004	DB 144 Measurement Result Row 6 of 13	Guatemala			LaVictoria		Rural	Cross-sectional; Repeated Measure in a small sub-sample	1800	Winter			Wood; Crop Residues;LPG with mixed biomass use			Primarily Traditional ; some mixed ICS (Plancha) traditional stove use		Indoor Kitchen											204		Children under 18months			Area (Kitchen) (CO, PM 3.5);Personal Exposures(Children)(CO);Predicted Area Kitchen(PM 3.5); Predicted Personal Exposures (Children) (PM3.5)		Rural;Wood,Crop residues; Indoor Kitchen; ICS (Own Plancha)			PM 3.5			Predicted Area (Kitchen)
144	2	Bruce N, McCracken J, Albalak R, Schei MA, Smith KR, Lopez V, West C.	Impact of improved stoves, house construction and child location on levels of indoor air pollution exposure in young Guatemalan children	Journal of Exposure Analysis and Environmental Epidemiology (2004)14, S26-S33	2004	DB 144 Measurement Result Row 7 of 13	Guatemala			LaVictoria		Rural	Cross-sectional; Repeated Measure in a small sub-sample	1800	Winter			Wood; Crop Residues;LPG with mixed biomass use			Primarily Traditional ; some mixed ICS (Plancha) traditional stove use		Indoor Kitchen											204		Children under 18months			Area (Kitchen) (CO, PM 3.5);Personal Exposures(Children)(CO);Predicted Area Kitchen(PM 3.5); Predicted Personal Exposures (Children) (PM3.5)		Rural;Gas; Indoor Kitchen; Gas stove			PM 3.5			Predicted Area (Kitchen)
144	2	Bruce N, McCracken J, Albalak R, Schei MA, Smith KR, Lopez V, West C.	Impact of improved stoves, house construction and child location on levels of indoor air pollution exposure in young Guatemalan children	Journal of Exposure Analysis and Environmental Epidemiology (2004)14, S26-S33	2004	DB 144 Measurement Result Row 8 of 13	Guatemala			LaVictoria		Rural	Cross-sectional; Repeated Measure in a small sub-sample	1800	Winter			Wood; Crop Residues;LPG with mixed biomass use			Primarily Traditional ; some mixed ICS (Plancha) traditional stove use		Indoor Kitchen											204		Children under 18months			Area (Kitchen) (CO, PM 3.5);Personal Exposures(Children)(CO);Predicted Area Kitchen(PM 3.5); Predicted Personal Exposures (Children) (PM3.5)		Rural; Mixed Fuel; Indoor Kitchen			PM 3.5			Predicted Area (Kitchen)
144	2	Bruce N, McCracken J, Albalak R, Schei MA, Smith KR, Lopez V, West C.	Impact of improved stoves, house construction and child location on levels of indoor air pollution exposure in young Guatemalan children	Journal of Exposure Analysis and Environmental Epidemiology (2004)14, S26-S33	2004	DB 144 Measurement Result Row 9 of 13	Guatemala			LaVictoria		Rural	Cross-sectional; Repeated Measure in a small sub-sample	1800	Winter			Wood; Crop Residues;LPG with mixed biomass use			Primarily Traditional ; some mixed ICS (Plancha) traditional stove use		Indoor Kitchen											204		Children under 18months			Area (Kitchen) (CO, PM 3.5);Personal Exposures(Children)(CO);Predicted Area Kitchen(PM 3.5); Predicted Personal Exposures (Children) (PM3.5)		Rural;Wood,Crop residues; Indoor Kitchen; Open fire			PM 3.5			Predicted Personal Exposures (children <18 months))
144	2	Bruce N, McCracken J, Albalak R, Schei MA, Smith KR, Lopez V, West C.	Impact of improved stoves, house construction and child location on levels of indoor air pollution exposure in young Guatemalan children	Journal of Exposure Analysis and Environmental Epidemiology (2004)14, S26-S33	2004	DB 144 Measurement Result Row 10 of 13	Guatemala			LaVictoria		Rural	Cross-sectional; Repeated Measure in a small sub-sample	1800	Winter			Wood; Crop Residues;LPG with mixed biomass use			Primarily Traditional ; some mixed ICS (Plancha) traditional stove use		Indoor Kitchen											204		Children under 18months			Area (Kitchen) (CO, PM 3.5);Personal Exposures(Children)(CO);Predicted Area Kitchen(PM 3.5); Predicted Personal Exposures (Children) (PM3.5)		Rural;Wood,Crop residues; Indoor Kitchen; ICS(FIS Plancha)			PM 3.5			Predicted Personal Exposures (children <18 months)
144	2	Bruce N, McCracken J, Albalak R, Schei MA, Smith KR, Lopez V, West C.	Impact of improved stoves, house construction and child location on levels of indoor air pollution exposure in young Guatemalan children	Journal of Exposure Analysis and Environmental Epidemiology (2004)14, S26-S33	2004	DB 144 Measurement Result Row 11 of 13	Guatemala			LaVictoria		Rural	Cross-sectional; Repeated Measure in a small sub-sample	1800	Winter			Wood; Crop Residues;LPG with mixed biomass use			Primarily Traditional ; some mixed ICS (Plancha) traditional stove use		Indoor Kitchen											204		Children under 18months			Area (Kitchen) (CO, PM 3.5);Personal Exposures(Children)(CO);Predicted Area Kitchen(PM 3.5); Predicted Personal Exposures (Children) (PM3.5)		Rural;Wood,Crop residues; Indoor Kitchen; ICS (Own Plancha)			PM 3.5			Predicted Personal Exposures (children <18 months)
144	2	Bruce N, McCracken J, Albalak R, Schei MA, Smith KR, Lopez V, West C.	Impact of improved stoves, house construction and child location on levels of indoor air pollution exposure in young Guatemalan children	Journal of Exposure Analysis and Environmental Epidemiology (2004)14, S26-S33	2004	DB 144 Measurement Result Row 12 of 13	Guatemala			LaVictoria		Rural	Cross-sectional; Repeated Measure in a small sub-sample	1800	Winter			Wood; Crop Residues;LPG with mixed biomass use			Primarily Traditional ; some mixed ICS (Plancha) traditional stove use		Indoor Kitchen											204		Children under 18months			Area (Kitchen) (CO, PM 3.5);Personal Exposures(Children)(CO);Predicted Area Kitchen(PM 3.5); Predicted Personal Exposures (Children) (PM3.5)		Rural; Gas; Indoor Kitchen; Gas stove			PM 3.5			Predicted Personal Exposures (children <18 months)
144	2	Bruce N, McCracken J, Albalak R, Schei MA, Smith KR, Lopez V, West C.	Impact of improved stoves, house construction and child location on levels of indoor air pollution exposure in young Guatemalan children	Journal of Exposure Analysis and Environmental Epidemiology (2004)14, S26-S33	2004	DB 144 Measurement Result Row 13 of 13	Guatemala			LaVictoria		Rural	Cross-sectional; Repeated Measure in a small sub-sample	1800	Winter			Wood; Crop Residues;LPG with mixed biomass use			Primarily Traditional ; some mixed ICS (Plancha) traditional stove use		Indoor Kitchen											204		Children under 18months			Area (Kitchen) (CO, PM 3.5);Personal Exposures(Children)(CO);Predicted Area Kitchen(PM 3.5); Predicted Personal Exposures (Children) (PM3.5)		Rural;Mixed Fuel; Indoor Kitchen			PM 3.5			Predicted Personal Exposures (children <18 months)
74	2	Regalado J, Pérez-Padilla R, Sansores R, Páramo Ramirez JI, Brauer M, Paré P, Vedal S	The Effect of Biomass Burning on Respiratory Symptoms and Lung Function in Rural Mexican Women	American Journal of Respiratory Critical Care Medicine 2006; 174: 901–905.	2005	DB 74 General Study Descriptives	Mexico			Solis		Rural		2600				wood / crop residues / corn cobs																67				PM			Rural;Wood-Crop residues-Corn cobs			PM10				Nephelometer
74	2	Regalado J, Pérez-Padilla R, Sansores R, Páramo Ramirez JI, Brauer M, Paré P, Vedal S	The Effect of Biomass Burning on Respiratory Symptoms and Lung Function in Rural Mexican Women	American Journal of Respiratory Critical Care Medicine 2006; 174: 901–905.	2005	DB 74 Measurement Results Row 1 of 4	Mexico			Solis		Rural		2600				wood / crop residues / corn cobs																67				PM			Rural;Wood-Crop residues-Corn cobs			PM10				Nephelometer
74	2	Regalado J, Pérez-Padilla R, Sansores R, Páramo Ramirez JI, Brauer M, Paré P, Vedal S	The Effect of Biomass Burning on Respiratory Symptoms and Lung Function in Rural Mexican Women	American Journal of Respiratory Critical Care Medicine 2006; 174: 901–905.	2005	DB 74 Measurement Results Row 2 of 4	Mexico			Solis		Rural		2600				natural gas																67				PM			Rural;Natural Gas			PM2.5				Nephelometer
74	2	Regalado J, Pérez-Padilla R, Sansores R, Páramo Ramirez JI, Brauer M, Paré P, Vedal S	The Effect of Biomass Burning on Respiratory Symptoms and Lung Function in Rural Mexican Women	American Journal of Respiratory Critical Care Medicine 2006; 174: 901–905.	2005	DB 74 Measurement Results Row 3 of 4	Mexico			Solis		Rural		2600				wood / crop residues / corn cobs																778				PM			Rural;Wood-Crop residues-Corn cobs			PM2.5				Nephelometer
74	2	Regalado J, Pérez-Padilla R, Sansores R, Páramo Ramirez JI, Brauer M, Paré P, Vedal S	The Effect of Biomass Burning on Respiratory Symptoms and Lung Function in Rural Mexican Women	American Journal of Respiratory Critical Care Medicine 2006; 174: 901–905.	2005	DB 74 Measurement Results Row 4 of 4	Mexico			Solis		Rural		2600				natural gas																67				PM			Rural;Natural Gas			PM10				Nephelometer
77	3	Khushk WA, Fatmi Z, White F, Kadir MM	Health and social impacts of improved stoves on rural women: a pilot intervention in Sindh, Pakistan	Indoor Air 2005; 15: 311–316	2005	DB77 General descriptives	Pakistan	Sindh	Hyderabad	Muhammadabad;Tar Khuwaja & Sathio Goth		Rural			Summer			Firewood			Improved	Concrete, mud												36				CO
77	3	Khushk WA, Fatmi Z, White F, Kadir MM	Health and social impacts of improved stoves on rural women: a pilot intervention in Sindh, Pakistan	Indoor Air 2005; 15: 311–316	2005	DB 77 Measurement Results Row 1 of 2	Pakistan	Sindh	Hyderabad	Muhammadabad;Tar Khuwaja & Sathio Goth		Rural			Summer			Firewood			Improved	Concrete, mud												36				CO
77	3	Khushk WA, Fatmi Z, White F, Kadir MM	Health and social impacts of improved stoves on rural women: a pilot intervention in Sindh, Pakistan	Indoor Air 2005; 15: 311–316	2005	DB 77 Measurement Results Row 2 of 2	Pakistan	Sindh	Hyderabad	Muhammadabad;Tar Khuwaja & Sathio Goth		Rural			Summer			Firewood			Improved	Concrete, mud												20				CO
85	5	Andresen PR, Ramachandran G, Pai P, Maynard A	Women's personal and indoor exposure to PM2.5 in Mysore, India: Impact of domestic fuel usage	Atmospheric Environment 39:5500-5508	2005	DB85 General descriptives	India	Karnataka	Mysore	Mysore		Urban			Summer, Winter			Kerosene, Gas					Indoor Kitchen											15				PM
85	5	Andresen PR, Ramachandran G, Pai P, Maynard A	Women's personal and indoor exposure to PM2.5 in Mysore, India: Impact of domestic fuel usage	Atmospheric Environment 39:5500-5508	2005	DB 85 Measurement Results Row 1 of 8	India	Karnataka	Mysore	Mysore		Urban			Summer, Winter			Kerosene, Gas					Indoor Kitchen											15				PM			Urban;Summer;Kerosene;Indoor Kitchen;Kerosene stove			PM2.5				Gravimetric	Area (Breathing height)
85	5	Andresen PR, Ramachandran G, Pai P, Maynard A	Women's personal and indoor exposure to PM2.5 in Mysore, India: Impact of domestic fuel usage	Atmospheric Environment 39:5500-5508	2005	DB 85 Measurement Results Row 2 of 8	India	Karnataka	Mysore	Mysore		Urban			Summer, Winter			Kerosene, Gas					Indoor Kitchen											15				PM			Urban;Winter;Gas;Indoor Kitchen;Gas stove			PM2.5				Gravimetric	Area (Breathing height)
85	5	Andresen PR, Ramachandran G, Pai P, Maynard A	Women's personal and indoor exposure to PM2.5 in Mysore, India: Impact of domestic fuel usage	Atmospheric Environment 39:5500-5508	2005	DB 85 Measurement Results Row 3 of 8	India	Karnataka	Mysore	Mysore		Urban			Summer, Winter			Kerosene, Gas					Indoor Kitchen											15				PM			Urban;Summer;Kerosene;Indoor Kitchen;Kerosene stove			PM2.5				Gravimetric	Personal
85	5	Andresen PR, Ramachandran G, Pai P, Maynard A	Women's personal and indoor exposure to PM2.5 in Mysore, India: Impact of domestic fuel usage	Atmospheric Environment 39:5500-5508	2005	DB 85 Measurement Results Row 4 of 8	India	Karnataka	Mysore	Mysore		Urban			Summer, Winter			Kerosene, Gas					Indoor Kitchen											15				PM			Urban;Summer;Gas;Indoor Kitchen;Gas stove			PM2.5				Gravimetric	Personal
85	5	Andresen PR, Ramachandran G, Pai P, Maynard A	Women's personal and indoor exposure to PM2.5 in Mysore, India: Impact of domestic fuel usage	Atmospheric Environment 39:5500-5508	2005	DB 85 Measurement Results Row 5 of 8	India	Karnataka	Mysore	Mysore		Urban			Summer, Winter			Kerosene, Gas					Indoor Kitchen											15				PM			Urban;Summer;Gas;Indoor Kitchen;Gas stove			PM2.5				Gravimetric	Area (Breathing height)
85	5	Andresen PR, Ramachandran G, Pai P, Maynard A	Women's personal and indoor exposure to PM2.5 in Mysore, India: Impact of domestic fuel usage	Atmospheric Environment 39:5500-5508	2005	DB 85 Measurement Results Row 6 of 8	India	Karnataka	Mysore	Mysore		Urban			Summer, Winter			Kerosene, Gas					Indoor Kitchen											15				PM			Urban;Winter;Gas;Indoor Kitchen;Gas stove			PM2.5				Gravimetric	Personal
85	5	Andresen PR, Ramachandran G, Pai P, Maynard A	Women's personal and indoor exposure to PM2.5 in Mysore, India: Impact of domestic fuel usage	Atmospheric Environment 39:5500-5508	2005	DB 85 Measurement Results Row7 of 8	India	Karnataka	Mysore	Mysore		Urban			Summer, Winter			Kerosene, Gas					Indoor Kitchen											15				PM			Urban;Winter;Kerosene;Indoor Kitchen;Kerosene stove			PM2.5				Gravimetric	Personal
85	5	Andresen PR, Ramachandran G, Pai P, Maynard A	Women's personal and indoor exposure to PM2.5 in Mysore, India: Impact of domestic fuel usage	Atmospheric Environment 39:5500-5508	2005	DB 85 Measurement Results Row 8 of 8	India	Karnataka	Mysore	Mysore		Urban			Summer, Winter			Kerosene, Gas					Indoor Kitchen											15				PM			Urban;Winter;Kerosene;Indoor Kitchen;Kerosene stove			PM2.5				Gravimetric	Area (Breathing height)
93	6	Spickett J, Enkhesetse S, Suvaad N, Rumchev K, Genkhjargal, Burmaa B	Indoor air quality and respiratory symptoms in children in Ulaanbaatar (Mongolia)	Proceedings: Indoor Air 2005	2005	DB93 General descriptives	Mangolia		Sukhbaatar & Bayangol	Ulaanbaatar		Urban			Winter			Coal				Gher												37				PM						PM10
93	6	Spickett J, Enkhesetse S, Suvaad N, Rumchev K, Genkhjargal, Burmaa B	Indoor air quality and respiratory symptoms in children in Ulaanbaatar (Mongolia)	Proceedings: Indoor Air 2005	2005	DB 93 Measurement Results Row 1 of 3	Mangolia		Sukhbaatar & Bayangol	Ulaanbaatar		Urban			Winter			Coal				Gher												37							Rural; Winter;Coal;Traditional Stove			PM10
93	6	Spickett J, Enkhesetse S, Suvaad N, Rumchev K, Genkhjargal, Burmaa B	Indoor air quality and respiratory symptoms in children in Ulaanbaatar (Mongolia)	Proceedings: Indoor Air 2005	2005	DB 93 Measurement Results Row 2 of 3	Mangolia		Sukhbaatar & Bayangol	Ulaanbaatar		Urban			Winter			Coal				House												63							Rural; Winter;Coal;Traditional Stove			PM10
93	6	Spickett J, Enkhesetse S, Suvaad N, Rumchev K, Genkhjargal, Burmaa B	Indoor air quality and respiratory symptoms in children in Ulaanbaatar (Mongolia)	Proceedings: Indoor Air 2005	2005	DB 93 Measurement Results Row 3 of 3	Mangolia		Sukhbaatar & Bayangol	Ulaanbaatar		Urban			Winter			LPG				Apartment												49							Rural;Winter; LPG			PM10
131	6	Yinlong Jin, Zhen Zhou ,Gongli He, Huangzhang Wei,J iang Liu, Fan Liu, Ning Tang,Bo Ying, Yangchang Liu, Guohua Hu,Hongwei Wang,Kalpana Balakrishnan,Kimberly Watson, Enis Baris, Majid Ezzati	Geographical, Spatial, and Temporal Distributions of Multiple Indoor Air Pollutants in Four Chinese Provinces	Environ. Sci. Technol. 2005, 39, 9431-9439	2005	DB 131 Measurement Result Row 1 of 16	China	Gansu, Ghuizhou, Shaanxi, Inner Mongolia				Rural	Repeated Measure	350-1400	Winter			Coal, Biomass, Crop Residues		Coal, Biomass	Traditional	Mud, or brick, wood and tile	Indoor Kitchen	Enclosed	Windows/gap between wall and roof									274 (457 household days)				PM 4, CO, SO2	Area (kitchen); Area (living); Area (attic); Area (Outdoors)
131	6	Yinlong Jin, Zhen Zhou ,Gongli He, Huangzhang Wei,J iang Liu, Fan Liu, Ning Tang,Bo Ying, Yangchang Liu, Guohua Hu,Hongwei Wang,Kalpana Balakrishnan,Kimberly Watson, Enis Baris, Majid Ezzati	Geographical, Spatial, and Temporal Distributions of Multiple Indoor Air Pollutants in Four Chinese Provinces	Environ. Sci. Technol. 2005, 39, 9431-9439	2005	DB 131 Measurement Result Row 1 of 16	China	Gansu, Ghuizhou, Shaanxi, Inner Mongolia				Rural	Repeated Measure	350-1400	Winter			Coal, Biomass, Crop Residues		Coal, Biomass	Traditional	Mud, or brick, wood and tile	Indoor Kitchen	Enclosed	Windows/gap between wall and roof									274 (457 household days)				PM 4, CO, SO2	Area (kitchen); Area (living); Area (attic); Area (Outdoors)		Ganzu;Winter;Coal, Biomass; Enclosed kitchen; Tradtional Stove			PM 4			Area(Kitchen)	Gravimetric
131	6	Yinlong Jin, Zhen Zhou ,Gongli He, Huangzhang Wei,J iang Liu, Fan Liu, Ning Tang,Bo Ying, Yangchang Liu, Guohua Hu,Hongwei Wang,Kalpana Balakrishnan,Kimberly Watson, Enis Baris, Majid Ezzati	Geographical, Spatial, and Temporal Distributions of Multiple Indoor Air Pollutants in Four Chinese Provinces	Environ. Sci. Technol. 2005, 39, 9431-9439	2005	DB 131 Measurement Result Row 2 of 16	China	Gansu, Ghuizhou, Shaanxi, Inner Mongolia				Rural	Repeated Measure	350-1400	Winter			Coal, Biomass, Crop Residues		Coal, Biomass	Traditional	Mud, or brick, wood and tile	Indoor Kitchen	Enclosed	Windows/gap between wall and roof									275 (457 household days)				PM 4, CO, SO2			Ganzu;Peak Winter;Coal, Biomass; Enclosed kitchen; Tradtional Stove			PM 4			Area(Kitchen)	Gravimetric
131	6	Yinlong Jin, Zhen Zhou ,Gongli He, Huangzhang Wei,J iang Liu, Fan Liu, Ning Tang,Bo Ying, Yangchang Liu, Guohua Hu,Hongwei Wang,Kalpana Balakrishnan,Kimberly Watson, Enis Baris, Majid Ezzati	Geographical, Spatial, and Temporal Distributions of Multiple Indoor Air Pollutants in Four Chinese Provinces	Environ. Sci. Technol. 2005, 39, 9431-9440	2005	DB 131 Measurement Result Row 3 of 16	China	Gansu, Ghuizhou, Shaanxi, Inner Mongolia				Rural	Repeated Measure	350-1400	Winter			Coal, Biomass, Crop Residues		Coal, Biomass	Traditional	Mud, or brick, wood and tile	Indoor Kitchen	Enclosed	Windows/gap between wall and roof									276 (457 household days)				PM 4, CO, SO2			Ganzu;Winter;Coal, Biomass; Enclosed kitchen; Tradtional Stove			PM 4			Area(Living)	Gravimetric
131	6	Yinlong Jin, Zhen Zhou ,Gongli He, Huangzhang Wei,J iang Liu, Fan Liu, Ning Tang,Bo Ying, Yangchang Liu, Guohua Hu,Hongwei Wang,Kalpana Balakrishnan,Kimberly Watson, Enis Baris, Majid Ezzati	Geographical, Spatial, and Temporal Distributions of Multiple Indoor Air Pollutants in Four Chinese Provinces	Environ. Sci. Technol. 2005, 39, 9431-9441	2005	DB 131 Measurement Result Row 4 of 16	China	Gansu, Ghuizhou, Shaanxi, Inner Mongolia				Rural	Repeated Measure	350-1400	Winter			Coal, Biomass, Crop Residues		Coal, Biomass	Traditional	Mud, or brick, wood and tile	Indoor Kitchen	Enclosed	Windows/gap between wall and roof									277 (457 household days)				PM 4, CO, SO2			Ganzu;Peak Winter;Coal, Biomass; Enclosed kitchen; Tradtional Stove			PM 4			Area(Living)	Gravimetric
131	6	Yinlong Jin, Zhen Zhou ,Gongli He, Huangzhang Wei,J iang Liu, Fan Liu, Ning Tang,Bo Ying, Yangchang Liu, Guohua Hu,Hongwei Wang,Kalpana Balakrishnan,Kimberly Watson, Enis Baris, Majid Ezzati	Geographical, Spatial, and Temporal Distributions of Multiple Indoor Air Pollutants in Four Chinese Provinces	Environ. Sci. Technol. 2005, 39, 9431-9442	2005	DB 131 Measurement Result Row 5 of 16	China	Gansu, Ghuizhou, Shaanxi, Inner Mongolia				Rural	Repeated Measure	350-1400	Winter			Coal, Biomass, Crop Residues		Coal, Biomass	Traditional	Mud, or brick, wood and tile	Indoor Kitchen	Enclosed	Windows/gap between wall and roof									278 (457 household days)				PM 4, CO, SO2			Guizhou;Winter;Coal, Biomass; Enclosed kitchen; Tradtional Stove			PM 4			Area(Kitchen/Living)	Gravimetric
131	6	Yinlong Jin, Zhen Zhou ,Gongli He, Huangzhang Wei,J iang Liu, Fan Liu, Ning Tang,Bo Ying, Yangchang Liu, Guohua Hu,Hongwei Wang,Kalpana Balakrishnan,Kimberly Watson, Enis Baris, Majid Ezzati	Geographical, Spatial, and Temporal Distributions of Multiple Indoor Air Pollutants in Four Chinese Provinces	Environ. Sci. Technol. 2005, 39, 9431-9443	2005	DB 131 Measurement Result Row 6 of 16	China	Gansu, Ghuizhou, Shaanxi, Inner Mongolia				Rural	Repeated Measure	350-1400	Winter			Coal, Biomass, Crop Residues		Coal, Biomass	Traditional	Mud, or brick, wood and tile	Indoor Kitchen	Enclosed	Windows/gap between wall and roof									279 (457 household days)				PM 4, CO, SO2			Guizhou;Peak Winter;Coal, Biomass; Enclosed kitchen; Tradtional Stove			PM 4			Area(Kitchen/Living)	Gravimetric
131	6	Yinlong Jin, Zhen Zhou ,Gongli He, Huangzhang Wei,J iang Liu, Fan Liu, Ning Tang,Bo Ying, Yangchang Liu, Guohua Hu,Hongwei Wang,Kalpana Balakrishnan,Kimberly Watson, Enis Baris, Majid Ezzati	Geographical, Spatial, and Temporal Distributions of Multiple Indoor Air Pollutants in Four Chinese Provinces	Environ. Sci. Technol. 2005, 39, 9431-9444	2005	DB 131 Measurement Result Row 7of 16	China	Gansu, Ghuizhou, Shaanxi, Inner Mongolia				Rural	Repeated Measure	350-1400	Winter			Coal, Biomass, Crop Residues		Coal, Biomass	Traditional	Mud, or brick, wood and tile	Indoor Kitchen	Enclosed	Windows/gap between wall and roof									280 (457 household days)				PM 4, CO, SO2			Guizhou;Winter;Coal, Biomass; Enclosed kitchen; Tradtional Stove			PM 4			Area(Bedroom)	Gravimetric
131	6	Yinlong Jin, Zhen Zhou ,Gongli He, Huangzhang Wei,J iang Liu, Fan Liu, Ning Tang,Bo Ying, Yangchang Liu, Guohua Hu,Hongwei Wang,Kalpana Balakrishnan,Kimberly Watson, Enis Baris, Majid Ezzati	Geographical, Spatial, and Temporal Distributions of Multiple Indoor Air Pollutants in Four Chinese Provinces	Environ. Sci. Technol. 2005, 39, 9431-9446	2005	DB 131 Measurement Result Row 9 of 16	China	Gansu, Ghuizhou, Shaanxi, Inner Mongolia				Rural	Repeated Measure	350-1400	Winter			Coal, Biomass, Crop Residues		Coal, Biomass	Traditional	Mud, or brick, wood and tile	Indoor Kitchen	Enclosed	Windows/gap between wall and roof									282 (457 household days)				PM 4, CO, SO2			Inner Mongolia;Peak Winter;Coal, Biomass; Enclosed kitchen; Tradtional Stove			PM 4			Area(Kitchen/Living 1)	Gravimetric
131	6	Yinlong Jin, Zhen Zhou ,Gongli He, Huangzhang Wei,J iang Liu, Fan Liu, Ning Tang,Bo Ying, Yangchang Liu, Guohua Hu,Hongwei Wang,Kalpana Balakrishnan,Kimberly Watson, Enis Baris, Majid Ezzati	Geographical, Spatial, and Temporal Distributions of Multiple Indoor Air Pollutants in Four Chinese Provinces	Environ. Sci. Technol. 2005, 39, 9431-9447	2005	DB 131 Measurement Result Row 10 of 16	China	Gansu, Ghuizhou, Shaanxi, Inner Mongolia				Rural	Repeated Measure	350-1400	Winter			Coal, Biomass, Crop Residues		Coal, Biomass	Traditional	Mud, or brick, wood and tile	Indoor Kitchen	Enclosed	Windows/gap between wall and roof									283 (457 household days)				PM 4, CO, SO2			Inner Mongolia;Peak Winter;Coal, Biomass; Enclosed kitchen; Tradtional Stove			PM 4			Area(Kitchen/Living 2)	Gravimetric
131	6	Yinlong Jin, Zhen Zhou ,Gongli He, Huangzhang Wei,J iang Liu, Fan Liu, Ning Tang,Bo Ying, Yangchang Liu, Guohua Hu,Hongwei Wang,Kalpana Balakrishnan,Kimberly Watson, Enis Baris, Majid Ezzati	Geographical, Spatial, and Temporal Distributions of Multiple Indoor Air Pollutants in Four Chinese Provinces	Environ. Sci. Technol. 2005, 39, 9431-9448	2005	DB 131 Measurement Result Row 11 of 16	China	Gansu, Ghuizhou, Shaanxi, Inner Mongolia				Rural	Repeated Measure	350-1400	Winter			Coal, Biomass, Crop Residues		Coal, Biomass	Traditional	Mud, or brick, wood and tile	Indoor Kitchen	Enclosed	Windows/gap between wall and roof									284 (457 household days)				PM 4, CO, SO2			Shaanxi;Winter;Coal, Biomass; Enclosed kitchen; Tradtional Stove			PM 4			Area(Kitchen)	Gravimetric
131	6	Yinlong Jin, Zhen Zhou ,Gongli He, Huangzhang Wei,J iang Liu, Fan Liu, Ning Tang,Bo Ying, Yangchang Liu, Guohua Hu,Hongwei Wang,Kalpana Balakrishnan,Kimberly Watson, Enis Baris, Majid Ezzati	Geographical, Spatial, and Temporal Distributions of Multiple Indoor Air Pollutants in Four Chinese Provinces	Environ. Sci. Technol. 2005, 39, 9431-9449	2005	DB 131 Measurement Result Row 12 of 16	China	Gansu, Ghuizhou, Shaanxi, Inner Mongolia				Rural	Repeated Measure	350-1400	Winter			Coal, Biomass, Crop Residues		Coal, Biomass	Traditional	Mud, or brick, wood and tile	Indoor Kitchen	Enclosed	Windows/gap between wall and roof									285 (457 household days)				PM 4, CO, SO2			Shaanxi;Peak Winter;Coal, Biomass; Enclosed kitchen; Tradtional Stove			PM 4			Area(Kitchen)	Gravimetric
131	6	Yinlong Jin, Zhen Zhou ,Gongli He, Huangzhang Wei,J iang Liu, Fan Liu, Ning Tang,Bo Ying, Yangchang Liu, Guohua Hu,Hongwei Wang,Kalpana Balakrishnan,Kimberly Watson, Enis Baris, Majid Ezzati	Geographical, Spatial, and Temporal Distributions of Multiple Indoor Air Pollutants in Four Chinese Provinces	Environ. Sci. Technol. 2005, 39, 9431-9450	2005	DB 131 Measurement Result Row 13 of 16	China	Gansu, Ghuizhou, Shaanxi, Inner Mongolia				Rural	Repeated Measure	350-1400	Winter			Coal, Biomass, Crop Residues		Coal, Biomass	Traditional	Mud, or brick, wood and tile	Indoor Kitchen	Enclosed	Windows/gap between wall and roof									286 (457 household days)				PM 4, CO, SO2			Shaanxi;Winter;Coal, Biomass; Enclosed kitchen; Tradtional Stove			PM 4			Area(Living 1)	Gravimetric
131	6	Yinlong Jin, Zhen Zhou ,Gongli He, Huangzhang Wei,J iang Liu, Fan Liu, Ning Tang,Bo Ying, Yangchang Liu, Guohua Hu,Hongwei Wang,Kalpana Balakrishnan,Kimberly Watson, Enis Baris, Majid Ezzati	Geographical, Spatial, and Temporal Distributions of Multiple Indoor Air Pollutants in Four Chinese Provinces	Environ. Sci. Technol. 2005, 39, 9431-9451	2005	DB 131 Measurement Result Row 14 of 16	China	Gansu, Ghuizhou, Shaanxi, Inner Mongolia				Rural	Repeated Measure	350-1400	Winter			Coal, Biomass, Crop Residues		Coal, Biomass	Traditional	Mud, or brick, wood and tile	Indoor Kitchen	Enclosed	Windows/gap between wall and roof									287 (457 household days)				PM 4, CO, SO2			Shaanxi;Peak Winter;Coal, Biomass; Enclosed kitchen; Tradtional Stove			PM 4			Area(Living 1)	Gravimetric
131	6	Yinlong Jin, Zhen Zhou ,Gongli He, Huangzhang Wei,J iang Liu, Fan Liu, Ning Tang,Bo Ying, Yangchang Liu, Guohua Hu,Hongwei Wang,Kalpana Balakrishnan,Kimberly Watson, Enis Baris, Majid Ezzati	Geographical, Spatial, and Temporal Distributions of Multiple Indoor Air Pollutants in Four Chinese Provinces	Environ. Sci. Technol. 2005, 39, 9431-9452	2005	DB 131 Measurement Result Row 15 of 16	China	Gansu, Ghuizhou, Shaanxi, Inner Mongolia				Rural	Repeated Measure	350-1400	Winter			Coal, Biomass, Crop Residues		Coal, Biomass	Traditional	Mud, or brick, wood and tile	Indoor Kitchen	Enclosed	Windows/gap between wall and roof									288 (457 household days)				PM 4, CO, SO2			Shaanxi;Winter;Coal, Biomass; Enclosed kitchen; Tradtional Stove			PM 4			Area(Living 2)	Gravimetric
131	6	Yinlong Jin, Zhen Zhou ,Gongli He, Huangzhang Wei,J iang Liu, Fan Liu, Ning Tang,Bo Ying, Yangchang Liu, Guohua Hu,Hongwei Wang,Kalpana Balakrishnan,Kimberly Watson, Enis Baris, Majid Ezzati	Geographical, Spatial, and Temporal Distributions of Multiple Indoor Air Pollutants in Four Chinese Provinces	Environ. Sci. Technol. 2005, 39, 9431-9453	2005	DB 131 Measurement Result Row 16 of 16	China	Gansu, Ghuizhou, Shaanxi, Inner Mongolia				Rural	Repeated Measure	350-1400	Winter			Coal, Biomass, Crop Residues		Coal, Biomass	Traditional	Mud, or brick, wood and tile	Indoor Kitchen	Enclosed	Windows/gap between wall and roof									289 (457 household days)				PM 4, CO, SO2			Shaanxi;Peak Winter;Coal, Biomass; Enclosed kitchen; Tradtional Stove			PM 4			Area(Living 2)	Gravimetric
132	6	Gongli He, Bo Ying , Liu Jiang,Shiron Gao,Shaolin Shen,Kalpana Balakrishnan, Yinlong Jin, Fan Liu, Ning Tang, Kai Shi, Enis Baris, Majid Ezzati	Patterns of Household Concentrations of Multiple Indoor Air Pollutants in China	Environ. Sci. Technol. 2005, 39, 991-998	2005	DB 132 General Study Descriptives	China	Guizhou, Shaanxi		Guiding County, Guizhou province, and Hanbin district of Ankang County, Shaanxi province		Rural	Repeated Measures	350-1400	Winter			Coal, Biomass, Crop Residues		Coal, Biomass	Traditional		Indoor Kitchen	Enclosed										8				PM 4, CO, SO2, As, Fl	Area (kitchen); Area (living); Area (attic); Area (Outdoors)
132	6	He Gongli, Ying Bo,Jiang Liu,Shiron Gao,S haolin Shen,Kalpana Balakrishnan, Yinlong Jin, Fan Liu, Ning Tang, Kai Shi, Enis Baris, Majid Ezzati	Patterns of Household Concentrations of Multiple Indoor Air Pollutants in China	Environ. Sci. Technol. 2005, 39, 991-998	2005	DB 132 Measurement Result Row 1 of 8	China	Guizhou, Shaanxi		Guiding County, Guizhou province, and Hanbin district of Ankang County, Shaanxi province		Rural	Repeated Measures	350-1401	Winter			Coal, Biomass, Crop Residues		Coal, Biomass	Traditional		Indoor Kitchen	Enclosed										8				PM 4, CO, SO2, As, Fl	Area (kitchen); Area (living); Area (attic); Area (Outdoors)		Ghuizhu;Coal, Biomass; Enclosed kitchen; Tradtional Stove			PM 4			Area(Kitchen)	Gravimetric	1-1.5 m high, 1m from chimney
132	6	He Gongli, Ying Bo,Jiang Liu,Shiron Gao,S haolin Shen,Kalpana Balakrishnan, Yinlong Jin, Fan Liu, Ning Tang, Kai Shi, Enis Baris, Majid Ezzati	Patterns of Household Concentrations of Multiple Indoor Air Pollutants in China	Environ. Sci. Technol. 2005, 39, 991-998	2005	DB 132 Measurement Result Row 2 of 8	China	Guizhou, Shaanxi		Guiding County, Guizhou province, and Hanbin district of Ankang County, Shaanxi province		Rural	Repeated Measures	350-1402	Winter			Coal, Biomass, Crop Residues		Coal, Biomass	Traditional		Indoor Kitchen	Enclosed										8				PM 4, CO, SO2, As, Fl	Area (kitchen); Area (living); Area (attic); Area (Outdoors)		Ghuizhu;Coal, Biomass; Enclosed kitchen; Tradtional Stove			PM 4			Area(Living)	Gravimetric	1-1.5 m high, 1m from chimney
132	6	He Gongli, Ying Bo,Jiang Liu,Shiron Gao,S haolin Shen,Kalpana Balakrishnan, Yinlong Jin, Fan Liu, Ning Tang, Kai Shi, Enis Baris, Majid Ezzati	Patterns of Household Concentrations of Multiple Indoor Air Pollutants in China	Environ. Sci. Technol. 2005, 39, 991-998	2005	DB 132 Measurement Result Row 3 of 8	China	Guizhou, Shaanxi		Guiding County, Guizhou province, and Hanbin district of Ankang County, Shaanxi province		Rural	Repeated Measures	350-1403	Winter			Coal, Biomass, Crop Residues		Coal, Biomass	Traditional		Indoor Kitchen	Enclosed										8				PM 4, CO, SO2, As, Fl	Area (kitchen); Area (living); Area (attic); Area (Outdoors)		Ghuizhu;Coal, Biomass; Enclosed kitchen; Tradtional Stove			PM 4			Area (Attic)	Gravimetric	1-1.5 m high, 1m from chimney
132	6	He Gongli, Ying Bo,Jiang Liu,Shiron Gao,S haolin Shen,Kalpana Balakrishnan, Yinlong Jin, Fan Liu, Ning Tang, Kai Shi, Enis Baris, Majid Ezzati	Patterns of Household Concentrations of Multiple Indoor Air Pollutants in China	Environ. Sci. Technol. 2005, 39, 991-998	2005	DB 132 Measurement Result Row 4 of 8	China	Guizhou, Shaanxi		Guiding County, Guizhou province, and Hanbin district of Ankang County, Shaanxi province		Rural	Repeated Measures	350-1404	Winter			Coal, Biomass, Crop Residues		Coal, Biomass	Traditional		Indoor Kitchen	Enclosed										8				PM 4, CO, SO2, As, Fl	Area (kitchen); Area (living); Area (attic); Area (Outdoors)		Ghuizhu;Coal, Biomass; Enclosed kitchen; Tradtional Stove			PM 4			Area (outdoors)	Gravimetric	1-1.5 m high, 1m from chimney
132	6	He Gongli, Ying Bo,Jiang Liu,Shiron Gao,S haolin Shen,Kalpana Balakrishnan, Yinlong Jin, Fan Liu, Ning Tang, Kai Shi, Enis Baris, Majid Ezzati	Patterns of Household Concentrations of Multiple Indoor Air Pollutants in China	Environ. Sci. Technol. 2005, 39, 991-998	2005	DB 132 Measurement Result Row 5 of 8	China	Guizhou, Shaanxi		Guiding County, Guizhou province, and Hanbin district of Ankang County, Shaanxi province		Rural	Repeated Measures	350-1405	Winter			Coal, Biomass, Crop Residues		Coal, Biomass	Traditional		Indoor Kitchen	Enclosed										8				PM 4, CO, SO2, As, Fl	Area (kitchen); Area (living); Area (attic); Area (Outdoors)		Shannxi;Coal, Biomass; Enclosed kitchen; Tradtional Stove			PM 4			Area(Kitchen)	Gravimetric	1-1.5 m high, 1m from chimney
132	6	He Gongli, Ying Bo,Jiang Liu,Shiron Gao,S haolin Shen,Kalpana Balakrishnan, Yinlong Jin, Fan Liu, Ning Tang, Kai Shi, Enis Baris, Majid Ezzati	Patterns of Household Concentrations of Multiple Indoor Air Pollutants in China	Environ. Sci. Technol. 2005, 39, 991-998	2005	DB 132 Measurement Result Row 6 of 8	China	Guizhou, Shaanxi		Guiding County, Guizhou province, and Hanbin district of Ankang County, Shaanxi province		Rural	Repeated Measures	350-1406	Winter			Coal, Biomass, Crop Residues		Coal, Biomass	Traditional		Indoor Kitchen	Enclosed										8				PM 4, CO, SO2, As, Fl	Area (kitchen); Area (living); Area (attic); Area (Outdoors)		Shannxi;Coal, Biomass; Enclosed kitchen; Tradtional Stove			PM 4			Area(Living- No heating))	Gravimetric	1-1.5 m high, 1m from chimney
132	6	He Gongli, Ying Bo,Jiang Liu,Shiron Gao,S haolin Shen,Kalpana Balakrishnan, Yinlong Jin, Fan Liu, Ning Tang, Kai Shi, Enis Baris, Majid Ezzati	Patterns of Household Concentrations of Multiple Indoor Air Pollutants in China	Environ. Sci. Technol. 2005, 39, 991-998	2005	DB 132 Measurement Result Row 7 of 8	China	Guizhou, Shaanxi		Guiding County, Guizhou province, and Hanbin district of Ankang County, Shaanxi province		Rural	Repeated Measures	350-1407	Winter			Coal, Biomass, Crop Residues		Coal, Biomass	Traditional		Indoor Kitchen	Enclosed										8				PM 4, CO, SO2, As, Fl	Area (kitchen); Area (living); Area (attic); Area (Outdoors)		Shannxi;Coal, Biomass; Enclosed kitchen; Tradtional Stove			PM 4			Area (Living -Heating)	Gravimetric	1-1.5 m high, 1m from chimney
132	6	He Gongli, Ying Bo,Jiang Liu,Shiron Gao,S haolin Shen,Kalpana Balakrishnan, Yinlong Jin, Fan Liu, Ning Tang, Kai Shi, Enis Baris, Majid Ezzati	Patterns of Household Concentrations of Multiple Indoor Air Pollutants in China	Environ. Sci. Technol. 2005, 39, 991-998	2005	DB 132 Measurement Result Row 8 of 8	China	Guizhou, Shaanxi		Guiding County, Guizhou province, and Hanbin district of Ankang County, Shaanxi province		Rural	Repeated Measures	350-1408	Winter			Coal, Biomass, Crop Residues		Coal, Biomass	Traditional		Indoor Kitchen	Enclosed										8				PM 4, CO, SO2, As, Fl	Area (kitchen); Area (living); Area (attic); Area (Outdoors)		Shannxi;Coal, Biomass; Enclosed kitchen; Tradtional Stove			PM 4			Area (outdoors)	Gravimetric	1-1.5 m high, 1m from chimney
142	5	Iswori Lal Shrestha, Srijan Lal Shrestha	Indoor Air Pollution from Biomass Fuels and Respiratory Health of the Exposed Population in Nepalese Households PMID: 15875891	Int. J. Occup Environ. Health 2005; 11: 150-160	2005		Nepal
86	5	Sinha SN, Kulkarni PK, Shah SH, Desai NM, Patel GM, Mansuri MM, Saiyed HN	Environmental monitoring of benezene and toluene produced in indoor air due to combustion of solid biomass fuels	Science of the total environment 357:280-287	2006	DB86 General descriptives	India	Gujarat	Ahmedabad	Valad		Rural						Wood & Dung					Indoor Kitchen											6				PM
86	5	Sinha SN, Kulkarni PK, Shah SH, Desai NM, Patel GM, Mansuri MM, Saiyed HN	Environmental monitoring of benezene and toluene produced in indoor air due to combustion of solid biomass fuels	Science of the total environment 357:280-287	2006	DB 86 Measurement Results Row 1 of 6	India	Gujarat	Ahmedabad	Valad		Rural						Wood & Dung					Indoor Kitchen											6				PM			Rural;Wood-Dung;Indoor Kitchen; Traditional Stove								Personal
86	5	Sinha SN, Kulkarni PK, Shah SH, Desai NM, Patel GM, Mansuri MM, Saiyed HN	Environmental monitoring of benezene and toluene produced in indoor air due to combustion of solid biomass fuels	Science of the total environment 357:280-287	2006	DB 86 Measurement Results Row 2 of 6	India	Gujarat	Ahmedabad	Valad		Rural						Wood & Dung					Outdoor Kitchen											11				PM			Rural;Wood-Dung;Outdoor Kitchen; Traditional Stove								Personal
86	5	Sinha SN, Kulkarni PK, Shah SH, Desai NM, Patel GM, Mansuri MM, Saiyed HN	Environmental monitoring of benezene and toluene produced in indoor air due to combustion of solid biomass fuels	Science of the total environment 357:280-287	2006	DB 86 Measurement Results Row 3 of 6	India	Gujarat	Ahmedabad	Valad		Rural						Wood & Dung					Indoor Kitchen											6				PM			Rural;Dung;Indoor Kitchen; Traditional Stove								Personal
86	5	Sinha SN, Kulkarni PK, Shah SH, Desai NM, Patel GM, Mansuri MM, Saiyed HN	Environmental monitoring of benezene and toluene produced in indoor air due to combustion of solid biomass fuels	Science of the total environment 357:280-287	2006	DB 86 Measurement Results Row 4 of 6	India	Gujarat	Ahmedabad	Valad		Rural						Wood & Dung					Indoor Kitchen											6				PM			Rural;Wood-Dung;Indoor Kitchen; Traditional Stove								Personal
86	5	Sinha SN, Kulkarni PK, Shah SH, Desai NM, Patel GM, Mansuri MM, Saiyed HN	Environmental monitoring of benezene and toluene produced in indoor air due to combustion of solid biomass fuels	Science of the total environment 357:280-287	2006	DB 86 Measurement Results Row 5 of 6	India	Gujarat	Ahmedabad	Valad		Rural						Wood & Dung					Indoor Kitchen											7				PM			Rural;Wood-Dung;Indoor Kitchen; Traditional Stove								Personal
86	5	Sinha SN, Kulkarni PK, Shah SH, Desai NM, Patel GM, Mansuri MM, Saiyed HN	Environmental monitoring of benezene and toluene produced in indoor air due to combustion of solid biomass fuels	Science of the total environment 357:280-287	2006	DB 86 Measurement Results Row 6 of 6	India	Gujarat	Ahmedabad	Valad		Rural						Wood & Dung					Indoor Kitchen											8				PM			Rural;Wood;Indoor Kitchen; Traditional Stove								Personal
107	5	Dasgupta S, Hug M, Khaliquzzaman M, Pandey K, Wheeler D.	Indoor air quality for poor families: new evidence from bangladesh	Indoor Air; 16:426-44	2006	DB 107 General descriptives	Bangladesh			Dhaka, NarayanGanj		Rural, peri-urban,urban			Winter			Wood, Dung, LPG, Straw, Jute, Kerosene, Naural Gas			Traditional, Kerosene stove, Gas stove													236
107	5	Dasgupta S, Hug M, Khaliquzzaman M, Pandey K, Wheeler D.	Indoor air quality for poor families: new evidence from bangladesh	Indoor Air; 16:426-44	2006	DB 107 Measurement Results Row 1 of 9	Bangladesh			Dhaka, NarayanGanj		Rural, peri-urban,urban			Winter			Wood, Dung, LPG, Straw, Jute, Kerosene, Naural Gas			Traditional, Kerosene stove, Gas stove													236				PM	Area	PM	Rural-Urban;Winter; Dung;Traditional Stove			PM 10			Area(Kitchen)	MiniVol
107	5	Dasgupta S, Hug M, Khaliquzzaman M, Pandey K, Wheeler D.	Indoor air quality for poor families: new evidence from bangladesh	Indoor Air; 16:426-44	2006	DB 107 Measurement Results Row 2 of 9	Bangladesh			Dhaka, NarayanGanj		Rural, peri-urban,urban			Winter			Wood, Dung, LPG, Straw, Jute, Kerosene, Naural Gas			Traditional, Kerosene stove, Gas stove													236				PM	Area	PM	Rural-Urban;Winter; Firewood;Traditional Stove			PM 10			Area(Kitchen)	MiniVol
107	5	Dasgupta S, Hug M, Khaliquzzaman M, Pandey K, Wheeler D.	Indoor air quality for poor families: new evidence from bangladesh	Indoor Air; 16:426-44	2006	DB 107 Measurement Results Row 3 of 9	Bangladesh			Dhaka, NarayanGanj		Rural, peri-urban,urban			Winter			Wood, Dung, LPG, Straw, Jute, Kerosene, Naural Gas			Traditional, Kerosene stove, Gas stove													236				PM	Area	PM	Rural-Urban;Winter; Sawdust;Traditional Stove			PM 10			Area(Kitchen)	MiniVol
107	5	Dasgupta S, Hug M, Khaliquzzaman M, Pandey K, Wheeler D.	Indoor air quality for poor families: new evidence from bangladesh	Indoor Air; 16:426-44	2006	DB 107 Measurement Results Row 4 of 9	Bangladesh			Dhaka, NarayanGanj		Rural, peri-urban,urban			Winter			Wood, Dung, LPG, Straw, Jute, Kerosene, Naural Gas			Traditional, Kerosene stove, Gas stove													236				PM	Area	PM	Rural-Urban;Winter; LPG;Gas Stove			PM 10			Area(Kitchen)	MiniVol
107	5	Dasgupta S, Hug M, Khaliquzzaman M, Pandey K, Wheeler D.	Indoor air quality for poor families: new evidence from bangladesh	Indoor Air; 16:426-44	2006	DB 107 Measurement Results Row 5 of 9	Bangladesh			Dhaka, NarayanGanj		Rural, peri-urban,urban			Winter			Wood, Dung, LPG, Straw, Jute, Kerosene, Naural Gas			Traditional, Kerosene stove, Gas stove													236				PM	Area	PM	Rural-Urban;Winter; Straw;Traditional Stove			PM 10			Area(Kitchen)	MiniVol
107	5	Dasgupta S, Hug M, Khaliquzzaman M, Pandey K, Wheeler D.	Indoor air quality for poor families: new evidence from bangladesh	Indoor Air; 16:426-44	2006	DB 107 Measurement Results Row 6 of 9	Bangladesh			Dhaka, NarayanGanj		Rural, peri-urban,urban			Winter			Wood, Dung, LPG, Straw, Jute, Kerosene, Naural Gas			Traditional, Kerosene stove, Gas stove													236				PM	Area	PM	Rural-Urban;Winter; Jute;Traditional Stove			PM 10			Area(Kitchen)	MiniVol
107	5	Dasgupta S, Hug M, Khaliquzzaman M, Pandey K, Wheeler D.	Indoor air quality for poor families: new evidence from bangladesh	Indoor Air; 16:426-44	2006	DB 107 Measurement Results Row 7 of 9	Bangladesh			Dhaka, NarayanGanj		Rural, peri-urban,urban			Winter			Wood, Dung, LPG, Straw, Jute, Kerosene, Naural Gas			Traditional, Kerosene stove, Gas stove													236				PM	Area	PM	Rural-Urban;Winter; Twigs-Branches;Traditional Stove			PM 10			Area(Kitchen)	MiniVol
107	5	Dasgupta S, Hug M, Khaliquzzaman M, Pandey K, Wheeler D.	Indoor air quality for poor families: new evidence from bangladesh	Indoor Air; 16:426-44	2006	DB 107 Measurement Results Row 8 of 9	Bangladesh			Dhaka, NarayanGanj		Rural, peri-urban,urban			Winter			Wood, Dung, LPG, Straw, Jute, Kerosene, Naural Gas			Traditional, Kerosene stove, Gas stove													236				PM	Area	PM	Rural-Urban;Winter; Kerosene;Kerosene Stove			PM 10			Area(Kitchen)	MiniVol
107	5	Dasgupta S, Hug M, Khaliquzzaman M, Pandey K, Wheeler D.	Indoor air quality for poor families: new evidence from bangladesh	Indoor Air; 16:426-44	2006	DB 107 Measurement Results Row 9 of 9	Bangladesh			Dhaka, NarayanGanj		Rural, peri-urban,urban			Winter			Wood, Dung, LPG, Straw, Jute, Kerosene, Naural Gas			Traditional, Kerosene stove, Gas stove													236				PM	Area	PM	Rural-Urban;Winter; Natural gas;Gas Stove			PM 10			Area(Kitchen)	MiniVol
72	2	Rinne ST, Rodas EJ, Rinne ML, Simpson JM, Glickman LT	Use of biomass fuel is associated with infant mortality and child health in trend analysis	American Journal of Tropical Medicine Hygiene 2007; 76: 585–591	2007	DB 72 General Study Descriptives	Eucador	Southern Ecuador		Santa Ana		Rural	Cross-sectional	2300- 3200	dry	8 to 20 degerees celsius		wood/crop residues/LPG		Wood;crop residues	Traditional	Adobe / Block with tile / Zinc sheet roofs	Indoor Kitchen	Separate enclosed kitchens	Few windows and doors				5.1					80		212 male and female children < 16 years old		CO,PM	Area Kitchen
72	2	Rinne ST, Rodas EJ, Rinne ML, Simpson JM, Glickman LT	Use of biomass fuel is associated with infant mortality and child health in trend analysis	American Journal of Tropical Medicine Hygiene 2007; 76: 585–591	2007	DB 72 Measurement Results Row 1 of 1	Eucador	Southern Ecuador		Santa Ana		Rural	Cross-sectional	2300- 3200	dry	8 to 20 degerees celsius		wood/crop residues/LPG		Wood;crop residues	Traditional	Adobe / Block with tile / Zinc sheet roofs	Indoor Kitchen	Separate enclosed kitchens	Few windows and doors				5.1					80		212 male and female children < 16 years old		CO,PM	Area Kitchen		Wood;Crop residues;separate enclosed kitchen;traditional stove			PM4			Area kitchen	Gravimetric	1 meter away & 1meter above srove
75	1	Rumchev K, Spickett JT, Brown HL, Mkhweli B	Indoor air pollution from biomass combustion and respiratory symptoms of women and children in a Zimbabwean village	Indoor Air 2007; 17: 468–474	2007	DB 75 General Study Descriptives	Zimbabwe		Gwanda	Masholomoshe and Enyandeni		Rural			June to July			Wood				Mud , Cement												48				PM
75	1	Rumchev K, Spickett JT, Brown HL, Mkhweli B	Indoor air pollution from biomass combustion and respiratory symptoms of women and children in a Zimbabwean village	Indoor Air 2007; 17: 468–474	2007	DB 75 Measurement Results Row 1 of 1	Zimbabwe		Gwanda	Masholomoshe and Enyandeni		Rural			June to July			Wood				Mud , Cement												48				PM			Wood;Indoor Kitchen;Traditional Stove			RSP				constant flow pumps, cyclone
76	6	Edwards RD, Liu Y, G.He, Z.Yin, Sinton J, Peabody J, Smith KR	Household CO and PM measured as part of a review of China’s National Improved Stove Program	Indoor Air 2007; 17: 189–203	2007	DB 76 General Study Descriptives	China	Zhejiang, Hubei, Shaanxi				Rural			Summer,Winter			Wood logs & twigs; Coal, Crop residues			ICS													4				PM,CO
76	6	Edwards RD, Liu Y, G.He, Z.Yin, Sinton J, Peabody J, Smith KR	Household CO and PM measured as part of a review of China’s National Improved Stove Program	Indoor Air 2007; 17: 189–203	2007	DB 76 Measurement Results Row 1 of 52	China	Zhejiang, Hubei, Shaanxi				Rural			Summer			Wood logs & twigs; Coal, Crop residues			ICS													4				PM,CO			Rural;Summer;Wood-Logs-Twigs;ICS							5.0 micro meter pore size GLA5000 PVC filters (SKC) & G5-3 cyclones	Kitchen
76	6	Edwards RD, Liu Y, G.He, Z.Yin, Sinton J, Peabody J, Smith KR	Household CO and PM measured as part of a review of China’s National Improved Stove Program	Indoor Air 2007; 17: 189–203	2007	DB 76 Measurement Results Row 2 of 52	China	Zhejiang, Hubei, Shaanxi				Rural			Winter			Wood logs & twigs; Coal, Crop residues			ICS													9				PM,CO			Rural;Winter;Crop Residues;ICS							5.0 micro meter pore size GLA5000 PVC filters (SKC) & G5-3 cyclones	Living
76	6	Edwards RD, Liu Y, G.He, Z.Yin, Sinton J, Peabody J, Smith KR	Household CO and PM measured as part of a review of China’s National Improved Stove Program	Indoor Air 2007; 17: 189–203	2007	DB 76 Measurement Results Row 3 of 52	China	Zhejiang, Hubei, Shaanxi				Rural			Winter			Wood logs & twigs; Coal, Crop residues			ICS													26				PM,CO			Rural;Winter;Crop Residues;ICS			PM4				5.0 micro meter pore size GLA5000 PVC filters (SKC) & G5-3 cyclones	Living
76	6	Edwards RD, Liu Y, G.He, Z.Yin, Sinton J, Peabody J, Smith KR	Household CO and PM measured as part of a review of China’s National Improved Stove Program	Indoor Air 2007; 17: 189–203	2007	DB 76 Measurement Results Row 4 of 52	China	Zhejiang, Hubei, Shaanxi				Rural			Summer			Wood logs & twigs; Coal, Crop residues			ICS													12				PM,CO			Rural;Summer;Crop Residues;ICS							5.0 micro meter pore size GLA5000 PVC filters (SKC) & G5-3 cyclones	Living
76	6	Edwards RD, Liu Y, G.He, Z.Yin, Sinton J, Peabody J, Smith KR	Household CO and PM measured as part of a review of China’s National Improved Stove Program	Indoor Air 2007; 17: 189–203	2007	DB 76 Measurement Results Row 5 of 52	China	Zhejiang, Hubei, Shaanxi				Rural			Summer			Wood logs & twigs; Coal, Crop residues			ICS													48				PM,CO			Rural;Summer;Crop Residues;ICS			PM4				5.0 micro meter pore size GLA5000 PVC filters (SKC) & G5-3 cyclones	Living
76	6	Edwards RD, Liu Y, G.He, Z.Yin, Sinton J, Peabody J, Smith KR	Household CO and PM measured as part of a review of China’s National Improved Stove Program	Indoor Air 2007; 17: 189–203	2007	DB 76 Measurement Results Row 6 of 52	China	Zhejiang, Hubei, Shaanxi				Rural			Summer			Wood logs & twigs; Coal, Crop residues			ICS													3				PM,CO			Rural;Summer;Woodlogs-Coal;ICS							5.0 micro meter pore size GLA5000 PVC filters (SKC) & G5-3 cyclones	Kitchen
76	6	Edwards RD, Liu Y, G.He, Z.Yin, Sinton J, Peabody J, Smith KR	Household CO and PM measured as part of a review of China’s National Improved Stove Program	Indoor Air 2007; 17: 189–203	2007	DB 76 Measurement Results Row 7 of 52	China	Zhejiang, Hubei, Shaanxi				Rural			Summer			Wood logs & twigs; Coal, Crop residues			ICS													10				PM,CO			Rural;Summer;Woodlogs-Coal;ICS			PM4				5.0 micro meter pore size GLA5000 PVC filters (SKC) & G5-3 cyclones	Kitchen
76	6	Edwards RD, Liu Y, G.He, Z.Yin, Sinton J, Peabody J, Smith KR	Household CO and PM measured as part of a review of China’s National Improved Stove Program	Indoor Air 2007; 17: 189–203	2007	DB 76 Measurement Results Row 8 of 52	China	Zhejiang, Hubei, Shaanxi				Rural			Winter			Wood logs & twigs; Coal, Crop residues			ICS													4				PM,CO			Rural;Winter;Wood-Crop Residues;ICS							5.0 micro meter pore size GLA5000 PVC filters (SKC) & G5-3 cyclones	Kitchen
76	6	Edwards RD, Liu Y, G.He, Z.Yin, Sinton J, Peabody J, Smith KR	Household CO and PM measured as part of a review of China’s National Improved Stove Program	Indoor Air 2007; 17: 189–203	2007	DB 76 Measurement Results Row 9 of 52	China	Zhejiang, Hubei, Shaanxi				Rural			Winter			Wood logs & twigs; Coal, Crop residues			ICS													54				PM,CO			Rural;Winter;Coal;ICS			PM4				5.0 micro meter pore size GLA5000 PVC filters (SKC) & G5-3 cyclones	Living
76	6	Edwards RD, Liu Y, G.He, Z.Yin, Sinton J, Peabody J, Smith KR	Household CO and PM measured as part of a review of China’s National Improved Stove Program	Indoor Air 2007; 17: 189–203	2007	DB 76 Measurement Results Row 10 of 52	China	Zhejiang, Hubei, Shaanxi				Rural			Summer			Wood logs & twigs; Coal, Crop residues			ICS													48				PM,CO			Rural;Summer;Crop Residues;ICS			PM4				5.0 micro meter pore size GLA5000 PVC filters (SKC) & G5-3 cyclones	Kitchen
76	6	Edwards RD, Liu Y, G.He, Z.Yin, Sinton J, Peabody J, Smith KR	Household CO and PM measured as part of a review of China’s National Improved Stove Program	Indoor Air 2007; 17: 189–203	2007	DB 76 Measurement Results Row 11 of 52	China	Zhejiang, Hubei, Shaanxi				Rural			Summer			Wood logs & twigs; Coal, Crop residues			ICS													12				PM,CO			Rural;Summer;Crop Residues;ICS							5.0 micro meter pore size GLA5000 PVC filters (SKC) & G5-3 cyclones	Kitchen
76	6	Edwards RD, Liu Y, G.He, Z.Yin, Sinton J, Peabody J, Smith KR	Household CO and PM measured as part of a review of China’s National Improved Stove Program	Indoor Air 2007; 17: 189–203	2007	DB 76 Measurement Results Row 12 of 52	China	Zhejiang, Hubei, Shaanxi				Rural			Winter			Wood logs & twigs; Coal, Crop residues			ICS													25				PM,CO			Rural;Winter;Crop Residues;ICS			PM4				5.0 micro meter pore size GLA5000 PVC filters (SKC) & G5-3 cyclones	Kitchen
76	6	Edwards RD, Liu Y, G.He, Z.Yin, Sinton J, Peabody J, Smith KR	Household CO and PM measured as part of a review of China’s National Improved Stove Program	Indoor Air 2007; 17: 189–203	2007	DB 76 Measurement Results Row 13 of 52	China	Zhejiang, Hubei, Shaanxi				Rural			Summer			Wood logs & twigs; Coal, Crop residues			ICS													5				PM,CO			Rural;Summer;Wood-Logs-Twigs;ICS							5.0 micro meter pore size GLA5000 PVC filters (SKC) & G5-3 cyclones	Living
76	6	Edwards RD, Liu Y, G.He, Z.Yin, Sinton J, Peabody J, Smith KR	Household CO and PM measured as part of a review of China’s National Improved Stove Program	Indoor Air 2007; 17: 189–203	2007	DB 76 Measurement Results Row 14 of 52	China	Zhejiang, Hubei, Shaanxi				Rural			Summer			Wood logs & twigs; Coal, Crop residues			ICS													40				PM,CO			Rural;Summer;Wood-Logs-Twigs;ICS			PM4				5.0 micro meter pore size GLA5000 PVC filters (SKC) & G5-3 cyclones	Living
76	6	Edwards RD, Liu Y, G.He, Z.Yin, Sinton J, Peabody J, Smith KR	Household CO and PM measured as part of a review of China’s National Improved Stove Program	Indoor Air 2007; 17: 189–203	2007	DB 76 Measurement Results Row 15 of 52	China	Zhejiang, Hubei, Shaanxi				Rural			Winter			Wood logs & twigs; Coal, Crop residues			ICS													9				PM,CO			Rural;Winter;Wood-Crop Residues;ICS			PM4				5.0 micro meter pore size GLA5000 PVC filters (SKC) & G5-3 cyclones	Kitchen
76	6	Edwards RD, Liu Y, G.He, Z.Yin, Sinton J, Peabody J, Smith KR	Household CO and PM measured as part of a review of China’s National Improved Stove Program	Indoor Air 2007; 17: 189–203	2007	DB 76 Measurement Results Row 16 of 52	China	Zhejiang, Hubei, Shaanxi				Rural			Winter			Wood logs & twigs; Coal, Crop residues			ICS													8				PM,CO			Rural;Winter; Wood-Crop-residues-Coal;ICS							5.0 micro meter pore size GLA5000 PVC filters (SKC) & G5-3 cyclones	Living
76	6	Edwards RD, Liu Y, G.He, Z.Yin, Sinton J, Peabody J, Smith KR	Household CO and PM measured as part of a review of China’s National Improved Stove Program	Indoor Air 2007; 17: 189–203	2007	DB 76 Measurement Results Row 17 of 52	China	Zhejiang, Hubei, Shaanxi				Rural			Winter			Wood logs & twigs; Coal, Crop residues			ICS													4				PM,CO			Rural;Winter;Woodlogs-Coal;ICS							5.0 micro meter pore size GLA5000 PVC filters (SKC) & G5-3 cyclones	Living
76	6	Edwards RD, Liu Y, G.He, Z.Yin, Sinton J, Peabody J, Smith KR	Household CO and PM measured as part of a review of China’s National Improved Stove Program	Indoor Air 2007; 17: 189–203	2007	DB 76 Measurement Results Row 18 of 52	China	Zhejiang, Hubei, Shaanxi				Rural			Summer			Wood logs & twigs; Coal, Crop residues			ICS													12				PM,CO			Rual;Summer; Wood-Crop-residues-Coal;ICS							5.0 micro meter pore size GLA5000 PVC filters (SKC) & G5-3 cyclones	Living
76	6	Edwards RD, Liu Y, G.He, Z.Yin, Sinton J, Peabody J, Smith KR	Household CO and PM measured as part of a review of China’s National Improved Stove Program	Indoor Air 2007; 17: 189–203	2007	DB 76 Measurement Results Row 19 of 52	China	Zhejiang, Hubei, Shaanxi				Rural			Summer			Wood logs & twigs; Coal, Crop residues			ICS													48				PM,CO			Rural;Summer;Crop Residues-Coal;ICS			PM4				5.0 micro meter pore size GLA5000 PVC filters (SKC) & G5-3 cyclones	Kitchen
76	6	Edwards RD, Liu Y, G.He, Z.Yin, Sinton J, Peabody J, Smith KR	Household CO and PM measured as part of a review of China’s National Improved Stove Program	Indoor Air 2007; 17: 189–203	2007	DB 76 Measurement Results Row 20 of 52	China	Zhejiang, Hubei, Shaanxi				Rural			Winter			Wood logs & twigs; Coal, Crop residues			ICS													26				PM,CO			Rual;Winter; Wood-Crop-residues-Coal;ICS			PM4				5.0 micro meter pore size GLA5000 PVC filters (SKC) & G5-3 cyclones	Living
76	6	Edwards RD, Liu Y, G.He, Z.Yin, Sinton J, Peabody J, Smith KR	Household CO and PM measured as part of a review of China’s National Improved Stove Program	Indoor Air 2007; 17: 189–203	2007	DB 76 Measurement Results Row 21 of 52	China	Zhejiang, Hubei, Shaanxi				Rural			Summer			Wood logs & twigs; Coal, Crop residues			ICS													3				PM,CO			Rural;Summer;Wood-Crop Residues;ICS							5.0 micro meter pore size GLA5000 PVC filters (SKC) & G5-3 cyclones	Kitchen
76	6	Edwards RD, Liu Y, G.He, Z.Yin, Sinton J, Peabody J, Smith KR	Household CO and PM measured as part of a review of China’s National Improved Stove Program	Indoor Air 2007; 17: 189–203	2007	DB 76 Measurement Results Row 22 of 52	China	Zhejiang, Hubei, Shaanxi				Rural			Summer			Wood logs & twigs; Coal, Crop residues			ICS													47				PM,CO			Rual;Summer; Wood-Crop-residues-Coal;ICS			PM4				5.0 micro meter pore size GLA5000 PVC filters (SKC) & G5-3 cyclones	Living
76	6	Edwards RD, Liu Y, G.He, Z.Yin, Sinton J, Peabody J, Smith KR	Household CO and PM measured as part of a review of China’s National Improved Stove Program	Indoor Air 2007; 17: 189–203	2007	DB 76 Measurement Results Row 23 of 52	China	Zhejiang, Hubei, Shaanxi				Rural			Winter			Wood logs & twigs; Coal, Crop residues			ICS													10				PM,CO			Rural;Winter;Crop Residues-Coal;ICS							5.0 micro meter pore size GLA5000 PVC filters (SKC) & G5-3 cyclones	Living
76	6	Edwards RD, Liu Y, G.He, Z.Yin, Sinton J, Peabody J, Smith KR	Household CO and PM measured as part of a review of China’s National Improved Stove Program	Indoor Air 2007; 17: 189–203	2007	DB 76 Measurement Results Row 24 of 52	China	Zhejiang, Hubei, Shaanxi				Rural			Winter			Wood logs & twigs; Coal, Crop residues			ICS													60				PM,CO			Rural;Winter;Crop Residues-Coal;ICS			PM4				5.0 micro meter pore size GLA5000 PVC filters (SKC) & G5-3 cyclones	Living
76	6	Edwards RD, Liu Y, G.He, Z.Yin, Sinton J, Peabody J, Smith KR	Household CO and PM measured as part of a review of China’s National Improved Stove Program	Indoor Air 2007; 17: 189–203	2007	DB 76 Measurement Results Row 25 of 52	China	Zhejiang, Hubei, Shaanxi				Rural			Summer			Wood logs & twigs; Coal, Crop residues			ICS													35				PM,CO			Rural;Summer;Coal;ICS			PM4				5.0 micro meter pore size GLA5000 PVC filters (SKC) & G5-3 cyclones	Living
76	6	Edwards RD, Liu Y, G.He, Z.Yin, Sinton J, Peabody J, Smith KR	Household CO and PM measured as part of a review of China’s National Improved Stove Program	Indoor Air 2007; 17: 189–203	2007	DB 76 Measurement Results Row 26 of 52	China	Zhejiang, Hubei, Shaanxi				Rural			Summer			Wood logs & twigs; Coal, Crop residues			ICS													44				PM,CO			Rural;Summer;Crop Residues-Coal;ICS			PM4				5.0 micro meter pore size GLA5000 PVC filters (SKC) & G5-3 cyclones	Living
76	6	Edwards RD, Liu Y, G.He, Z.Yin, Sinton J, Peabody J, Smith KR	Household CO and PM measured as part of a review of China’s National Improved Stove Program	Indoor Air 2007; 17: 189–203	2007	DB 76 Measurement Results Row 27 of 52	China	Zhejiang, Hubei, Shaanxi				Rural			Summer			Wood logs & twigs; Coal, Crop residues			ICS													6				PM,CO			Rural;Summer;Coal;ICS							5.0 micro meter pore size GLA5000 PVC filters (SKC) & G5-3 cyclones	Living
76	6	Edwards RD, Liu Y, G.He, Z.Yin, Sinton J, Peabody J, Smith KR	Household CO and PM measured as part of a review of China’s National Improved Stove Program	Indoor Air 2007; 17: 189–203	2007	DB 76 Measurement Results Row 28 of 52	China	Zhejiang, Hubei, Shaanxi				Rural			Winter			Wood logs & twigs; Coal, Crop residues			ICS													16				PM,CO			Rural;Winter;Woodlogs-Coal;ICS			PM4				5.0 micro meter pore size GLA5000 PVC filters (SKC) & G5-3 cyclones	Living
76	6	Edwards RD, Liu Y, G.He, Z.Yin, Sinton J, Peabody J, Smith KR	Household CO and PM measured as part of a review of China’s National Improved Stove Program	Indoor Air 2007; 17: 189–203	2007	DB 76 Measurement Results Row 29 of 52	China	Zhejiang, Hubei, Shaanxi				Rural			Summer			Wood logs & twigs; Coal, Crop residues			ICS													3				PM,CO			Rural;Summer;Woodlogs-Coal;ICS							5.0 micro meter pore size GLA5000 PVC filters (SKC) & G5-3 cyclones	Living
76	6	Edwards RD, Liu Y, G.He, Z.Yin, Sinton J, Peabody J, Smith KR	Household CO and PM measured as part of a review of China’s National Improved Stove Program	Indoor Air 2007; 17: 189–203	2007	DB 76 Measurement Results Row 30 of 52	China	Zhejiang, Hubei, Shaanxi				Rural			Summer			Wood logs & twigs; Coal, Crop residues			ICS													10				PM,CO			Rural;Summer;Woodlogs-Coal;ICS			PM4				5.0 micro meter pore size GLA5000 PVC filters (SKC) & G5-3 cyclones	Living
76	6	Edwards RD, Liu Y, G.He, Z.Yin, Sinton J, Peabody J, Smith KR	Household CO and PM measured as part of a review of China’s National Improved Stove Program	Indoor Air 2007; 17: 189–203	2007	DB 76 Measurement Results Row 31 of 52	China	Zhejiang, Hubei, Shaanxi				Rural			Winter			Wood logs & twigs; Coal, Crop residues			ICS													4				PM,CO			Rural;Winter;Wood-Crop Residues;ICS							5.0 micro meter pore size GLA5000 PVC filters (SKC) & G5-3 cyclones	Living
76	6	Edwards RD, Liu Y, G.He, Z.Yin, Sinton J, Peabody J, Smith KR	Household CO and PM measured as part of a review of China’s National Improved Stove Program	Indoor Air 2007; 17: 189–203	2007	DB 76 Measurement Results Row 32 of 52	China	Zhejiang, Hubei, Shaanxi				Rural			Winter			Wood logs & twigs; Coal, Crop residues			ICS													8				PM,CO			Rural;Winter;Wood-Crop Residues;ICS			PM4				5.0 micro meter pore size GLA5000 PVC filters (SKC) & G5-3 cyclones	Living
76	6	Edwards RD, Liu Y, G.He, Z.Yin, Sinton J, Peabody J, Smith KR	Household CO and PM measured as part of a review of China’s National Improved Stove Program	Indoor Air 2007; 17: 189–203	2007	DB 76 Measurement Results Row 33 of 52	China	Zhejiang, Hubei, Shaanxi				Rural			Summer			Wood logs & twigs; Coal, Crop residues			ICS													3				PM,CO			Rural;Summer;Wood-Crop Residues;ICS							5.0 micro meter pore size GLA5000 PVC filters (SKC) & G5-3 cyclones	Living
76	6	Edwards RD, Liu Y, G.He, Z.Yin, Sinton J, Peabody J, Smith KR	Household CO and PM measured as part of a review of China’s National Improved Stove Program	Indoor Air 2007; 17: 189–203	2007	DB 76 Measurement Results Row 34 of 52	China	Zhejiang, Hubei, Shaanxi				Rural			Summer			Wood logs & twigs; Coal, Crop residues			ICS													34				PM,CO			Rural;Summer;Wood-Crop Residues;ICS			PM4				5.0 micro meter pore size GLA5000 PVC filters (SKC) & G5-3 cyclones	Living
76	6	Edwards RD, Liu Y, G.He, Z.Yin, Sinton J, Peabody J, Smith KR	Household CO and PM measured as part of a review of China’s National Improved Stove Program	Indoor Air 2007; 17: 189–203	2007	DB 76 Measurement Results Row 35 of 52	China	Zhejiang, Hubei, Shaanxi				Rural			Winter			Wood logs & twigs; Coal, Crop residues			ICS													7				PM,CO			Rural;Winter;Coal;ICS							5.0 micro meter pore size GLA5000 PVC filters (SKC) & G5-3 cyclones	Living
76	6	Edwards RD, Liu Y, G.He, Z.Yin, Sinton J, Peabody J, Smith KR	Household CO and PM measured as part of a review of China’s National Improved Stove Program	Indoor Air 2007; 17: 189–203	2007	DB 76 Measurement Results Row 36 of 52	China	Zhejiang, Hubei, Shaanxi				Rural			Summer			Wood logs & twigs; Coal, Crop residues			ICS													2				PM,CO			Rural;Summer;Crop Residues-Coal;ICS							5.0 micro meter pore size GLA5000 PVC filters (SKC) & G5-3 cyclones	Living
76	6	Edwards RD, Liu Y, G.He, Z.Yin, Sinton J, Peabody J, Smith KR	Household CO and PM measured as part of a review of China’s National Improved Stove Program	Indoor Air 2007; 17: 189–203	2007	DB 76 Measurement Results Row 37 of 52	China	Zhejiang, Hubei, Shaanxi				Rural			Summer			Wood logs & twigs; Coal, Crop residues			ICS													33				PM,CO			Rural;Summer;Coal;ICS			PM4				5.0 micro meter pore size GLA5000 PVC filters (SKC) & G5-3 cyclones	Kitchen
76	6	Edwards RD, Liu Y, G.He, Z.Yin, Sinton J, Peabody J, Smith KR	Household CO and PM measured as part of a review of China’s National Improved Stove Program	Indoor Air 2007; 17: 189–203	2007	DB 76 Measurement Results Row 38 of 52	China	Zhejiang, Hubei, Shaanxi				Rural			Winter			Wood logs & twigs; Coal, Crop residues			ICS													5				PM,CO			Rual;Winter; Wood-Crop-residues-Coal;ICS							5.0 micro meter pore size GLA5000 PVC filters (SKC) & G5-3 cyclones	Kitchen
76	6	Edwards RD, Liu Y, G.He, Z.Yin, Sinton J, Peabody J, Smith KR	Household CO and PM measured as part of a review of China’s National Improved Stove Program	Indoor Air 2007; 17: 189–203	2007	DB 76 Measurement Results Row 39 of 52	China	Zhejiang, Hubei, Shaanxi				Rural			Winter			Wood logs & twigs; Coal, Crop residues			ICS													60				PM,CO			Rural;Winter;Crop Residues-Coal;ICS			PM4				5.0 micro meter pore size GLA5000 PVC filters (SKC) & G5-3 cyclones	Kitchen
76	6	Edwards RD, Liu Y, G.He, Z.Yin, Sinton J, Peabody J, Smith KR	Household CO and PM measured as part of a review of China’s National Improved Stove Program	Indoor Air 2007; 17: 189–203	2007	DB 76 Measurement Results Row 40 of 52	China	Zhejiang, Hubei, Shaanxi				Rural			Winter			Wood logs & twigs; Coal, Crop residues			ICS													6				PM,CO			Rural;Winter;Coal;ICS							5.0 micro meter pore size GLA5000 PVC filters (SKC) & G5-3 cyclones	Kitchen
76	6	Edwards RD, Liu Y, G.He, Z.Yin, Sinton J, Peabody J, Smith KR	Household CO and PM measured as part of a review of China’s National Improved Stove Program	Indoor Air 2007; 17: 189–203	2007	DB 76 Measurement Results Row 41 of 52	China	Zhejiang, Hubei, Shaanxi				Rural			Summer			Wood logs & twigs; Coal, Crop residues			ICS													33				PM,CO			Rural;Summer;Wood-Crop Residues;ICS			PM4				5.0 micro meter pore size GLA5000 PVC filters (SKC) & G5-3 cyclones	Kitchen
76	6	Edwards RD, Liu Y, G.He, Z.Yin, Sinton J, Peabody J, Smith KR	Household CO and PM measured as part of a review of China’s National Improved Stove Program	Indoor Air 2007; 17: 189–203	2007	DB 76 Measurement Results Row 42 of 52	China	Zhejiang, Hubei, Shaanxi				Rural			Winter			Wood logs & twigs; Coal, Crop residues			ICS													7				PM,CO			Rural;Winter;Crop Residues;ICS							5.0 micro meter pore size GLA5000 PVC filters (SKC) & G5-3 cyclones	Kitchen
76	6	Edwards RD, Liu Y, G.He, Z.Yin, Sinton J, Peabody J, Smith KR	Household CO and PM measured as part of a review of China’s National Improved Stove Program	Indoor Air 2007; 17: 189–203	2007	DB 76 Measurement Results Row 43 of 52	China	Zhejiang, Hubei, Shaanxi				Rural			Summer			Wood logs & twigs; Coal, Crop residues			ICS													6				PM,CO			Rural;Winter;Coal;ICS							5.0 micro meter pore size GLA5000 PVC filters (SKC) & G5-3 cyclones	Kitchen
76	6	Edwards RD, Liu Y, G.He, Z.Yin, Sinton J, Peabody J, Smith KR	Household CO and PM measured as part of a review of China’s National Improved Stove Program	Indoor Air 2007; 17: 189–203	2007	DB 76 Measurement Results Row 44 of 52	China	Zhejiang, Hubei, Shaanxi				Rural			Summer			Wood logs & twigs; Coal, Crop residues			ICS													39				PM,CO			Rural;Summer;Wood logs-Twigs;ICS			PM4				5.0 micro meter pore size GLA5000 PVC filters (SKC) & G5-3 cyclones	Kitchen
76	6	Edwards RD, Liu Y, G.He, Z.Yin, Sinton J, Peabody J, Smith KR	Household CO and PM measured as part of a review of China’s National Improved Stove Program	Indoor Air 2007; 17: 189–203	2007	DB 76 Measurement Results Row 45 of 52	China	Zhejiang, Hubei, Shaanxi				Rural			Summer			Wood logs & twigs; Coal, Crop residues			ICS													47				PM,CO			Rual;Summer; Wood-Crop-residues-Coal;ICS			PM4				5.0 micro meter pore size GLA5000 PVC filters (SKC) & G5-3 cyclones	Kitchen
76	6	Edwards RD, Liu Y, G.He, Z.Yin, Sinton J, Peabody J, Smith KR	Household CO and PM measured as part of a review of China’s National Improved Stove Program	Indoor Air 2007; 17: 189–203	2007	DB 76 Measurement Results Row 46 of 52	China	Zhejiang, Hubei, Shaanxi				Rural			Winter			Wood logs & twigs; Coal, Crop residues			ICS													26				PM,CO			Rual;Winter; Wood-Crop-residues-Coal;ICS			PM4				5.0 micro meter pore size GLA5000 PVC filters (SKC) & G5-3 cyclones	Kitchen
76	6	Edwards RD, Liu Y, G.He, Z.Yin, Sinton J, Peabody J, Smith KR	Household CO and PM measured as part of a review of China’s National Improved Stove Program	Indoor Air 2007; 17: 189–203	2007	DB 76 Measurement Results Row 47 of 52	China	Zhejiang, Hubei, Shaanxi				Rural			Summer			Wood logs & twigs; Coal, Crop residues			ICS													11				PM,CO			Rual;Summer; Wood-Crop-residues-Coal;ICS							5.0 micro meter pore size GLA5000 PVC filters (SKC) & G5-3 cyclones	Kitchen
76	6	Edwards RD, Liu Y, G.He, Z.Yin, Sinton J, Peabody J, Smith KR	Household CO and PM measured as part of a review of China’s National Improved Stove Program	Indoor Air 2007; 17: 189–203	2007	DB 76 Measurement Results Row 48 of 52	China	Zhejiang, Hubei, Shaanxi				Rural			Winter			Wood logs & twigs; Coal, Crop residues			ICS													16				PM,CO			Rural;Winter;Woodlogs-Coal;ICS			PM4				5.0 micro meter pore size GLA5000 PVC filters (SKC) & G5-3 cyclones	Kitchen
76	6	Edwards RD, Liu Y, G.He, Z.Yin, Sinton J, Peabody J, Smith KR	Household CO and PM measured as part of a review of China’s National Improved Stove Program	Indoor Air 2007; 17: 189–203	2007	DB 76 Measurement Results Row 49 of 52	China	Zhejiang, Hubei, Shaanxi				Rural			Winter			Wood logs & twigs; Coal, Crop residues			ICS													7				PM,CO			Rural;Winter;Crop Residues-Coal;ICS							5.0 micro meter pore size GLA5000 PVC filters (SKC) & G5-3 cyclones	Kitchen
76	6	Edwards RD, Liu Y, G.He, Z.Yin, Sinton J, Peabody J, Smith KR	Household CO and PM measured as part of a review of China’s National Improved Stove Program	Indoor Air 2007; 17: 189–203	2007	DB 76 Measurement Results Row 50 of 52	China	Zhejiang, Hubei, Shaanxi				Rural			Summer			Wood logs & twigs; Coal, Crop residues			ICS													3				PM,CO			Rural;Summer;Crop Residues-Coal;ICS							5.0 micro meter pore size GLA5000 PVC filters (SKC) & G5-3 cyclones	Kitchen
76	6	Edwards RD, Liu Y, G.He, Z.Yin, Sinton J, Peabody J, Smith KR	Household CO and PM measured as part of a review of China’s National Improved Stove Program	Indoor Air 2007; 17: 189–203	2007	DB 76 Measurement Results Row 51 of 52	China	Zhejiang, Hubei, Shaanxi				Rural			Winter			Wood logs & twigs; Coal, Crop residues			ICS													56				PM,CO			Rural;Winter;Coal;ICS			PM4				5.0 micro meter pore size GLA5000 PVC filters (SKC) & G5-3 cyclones	Kitchen
76	6	Edwards RD, Liu Y, G.He, Z.Yin, Sinton J, Peabody J, Smith KR	Household CO and PM measured as part of a review of China’s National Improved Stove Program	Indoor Air 2007; 17: 189–203	2007	DB 76 Measurement Results Row 52 of 52	China	Zhejiang, Hubei, Shaanxi				Rural			Winter			Wood logs & twigs; Coal, Crop residues			ICS													4				PM,CO			Rural;Winter;Woodlogs-Coal;ICS							5.0 micro meter pore size GLA5000 PVC filters (SKC) & G5-3 cyclones	Kitchen
81	1	Kilabuko JH, Mastsuki H, Nakai S	Air quality and acute respiratory illness in biomass fuel using homes in Bagamoyo, Tanzania	International journal of environemntal research and public health	2007	DB81 General descriptives	Tanzania		Bagamoyo					480				Wood					Indoor Kitchen											48				PM, CO
81	1	Kilabuko JH, Mastsuki H, Nakai S	Air quality and acute respiratory illness in biomass fuel using homes in Bagamoyo, Tanzania	International journal of environemntal research and public health	2007	DB 81 Measurement Results Row 1 of 3	Tanzania		Bagamoyo					480				Wood					Indoor Kitchen											48				PM, CO			Rural, Wood;Indoor Kitchen;Traditional Stove			PM10				Digital LD-3K fine dust monitor (Sibata scientific technology Ltd	1.5 meter away from the stove & 1 meter height
81	1	Kilabuko JH, Mastsuki H, Nakai S	Air quality and acute respiratory illness in biomass fuel using homes in Bagamoyo, Tanzania	International journal of environemntal research and public health	2007	DB 81 Measurement Results Row 2 of 3	Tanzania		Bagamoyo					480				Wood					Indoor Kitchen											11				PM, CO			Rural, Wood;Indoor Kitchen;Traditional Stove			PM10				Digital LD-3K fine dust monitor (Sibata scientific technology Ltd	1.5 meter away from the stove & 1 meter height
81	1	Kilabuko JH, Mastsuki H, Nakai S	Air quality and acute respiratory illness in biomass fuel using homes in Bagamoyo, Tanzania	International journal of environemntal research and public health	2007	DB 81 Measurement Results Row 3 of 3	Tanzania		Bagamoyo					480				Wood					Outdoor Kitchen											24				PM, CO			Rural, Wood;Indoor Kitchen;Traditional Stove			PM10				Digital LD-3K fine dust monitor (Sibata scientific technology Ltd	1.5 meter away from the stove & 1 meter height
89	5	Kyra Neumoff -HEED	Quantitative Metrics of Exposure and Health for Indoor Air Pollution from Household Biomass Fuels in Guatemala and India	Ph.D. Thesis University of California @ Berkeley	2007	DB89 General descriptives	India	Uttaranchal, Tamil Nadu, West Bengal , Madhya Pradesh				Rural						Solid fuel, Clean Fuel			Traditional							Both						76				PM, CO
89	5	Kyra Neumoff -HEED	Quantitative Metrics of Exposure and Health for Indoor Air Pollution from Household Biomass Fuels in Guatemala and India	Ph.D. Thesis University of California @ Berkeley	2007	DB 89 Measurement Results Row 1 of 8	India	Uttaranchal, Tamil Nadu, West Bengal , Madhya Pradesh				Rural						Solid fuel, Clean Fuel			Traditional							Both						76				PM, CO			Rural;Uttaranchal; Solid fuel;Traditional Stove			PM2.5				UCB	1 meter away and 1.45 meter above the stove
89	5	Kyra Neumoff -HEED	Quantitative Metrics of Exposure and Health for Indoor Air Pollution from Household Biomass Fuels in Guatemala and India	Ph.D. Thesis University of California @ Berkeley	2007	DB 89 Measurement Results Row 2 of 8	India	Uttaranchal, Tamil Nadu, West Bengal , Madhya Pradesh				Rural						Solid fuel, Clean Fuel			Traditional							Both						30				PM, CO			Rural;Tamil Nadu; Clean Fuel			PM2.5				UCB	1 meter away and 1.45 meter above the stove
89	5	Kyra Neumoff -HEED	Quantitative Metrics of Exposure and Health for Indoor Air Pollution from Household Biomass Fuels in Guatemala and India	Ph.D. Thesis University of California @ Berkeley	2007	DB 89 Measurement Results Row 3 of 8	India	Uttaranchal, Tamil Nadu, West Bengal , Madhya Pradesh				Rural						Solid fuel, Clean Fuel			Traditional							Both						64				PM, CO			Rural;Tamil Nadu; Solid fuel;Traditional Stove			PM2.5				UCB	1 meter away and 1.45 meter above the stove
89	5	Kyra Neumoff -HEED	Quantitative Metrics of Exposure and Health for Indoor Air Pollution from Household Biomass Fuels in Guatemala and India	Ph.D. Thesis University of California @ Berkeley	2007	DB 89 Measurement Results Row 4 of 8	India	Uttaranchal, Tamil Nadu, West Bengal , Madhya Pradesh				Rural						Solid fuel, Clean Fuel			Traditional							Both						28				PM, CO			Rural;West Bengal; Clean Fuel			PM2.5				UCB	1 meter away and 1.45 meter above the stove
89	5	Kyra Neumoff -HEED	Quantitative Metrics of Exposure and Health for Indoor Air Pollution from Household Biomass Fuels in Guatemala and India	Ph.D. Thesis University of California @ Berkeley	2007	DB 89 Measurement Results Row 5 of 8	India	Uttaranchal, Tamil Nadu, West Bengal , Madhya Pradesh				Rural						Solid fuel, Clean Fuel			Traditional							Both						94				PM, CO			Rural;West Bengal; Solid fuel;Traditional Stove			PM2.5				UCB	1 meter away and 1.45 meter above the stove
89	5	Kyra Neumoff -HEED	Quantitative Metrics of Exposure and Health for Indoor Air Pollution from Household Biomass Fuels in Guatemala and India	Ph.D. Thesis University of California @ Berkeley	2007	DB 89 Measurement Results Row 6 of 8	India	Uttaranchal, Tamil Nadu, West Bengal , Madhya Pradesh				Rural						Solid fuel, Clean Fuel			Traditional							Both						39				PM, CO			Rural;Uttaranchal; Clean Fuel			PM2.5				UCB	1 meter away and 1.45 meter above the stove
89	5	Kyra Neumoff -HEED	Quantitative Metrics of Exposure and Health for Indoor Air Pollution from Household Biomass Fuels in Guatemala and India	Ph.D. Thesis University of California @ Berkeley	2007	DB 89 Measurement Results Row7 of 8	India	Uttaranchal, Tamil Nadu, West Bengal , Madhya Pradesh				Rural						Solid fuel, Clean Fuel			Traditional													43				PM, CO			Rural;Madhya Pradesh; Clean Fuel			PM2.5				UCB	1 meter away and 1.45 meter above the stove
89	5	Kyra Neumoff -HEED	Quantitative Metrics of Exposure and Health for Indoor Air Pollution from Household Biomass Fuels in Guatemala and India	Ph.D. Thesis University of California @ Berkeley	2007	DB 89 Measurement Results Row 8 of 8	India	Uttaranchal, Tamil Nadu, West Bengal , Madhya Pradesh				Rural						Solid fuel, Clean Fuel			Traditional													78				PM, CO			Rural;Madhya Pradesh; Solid fuel;Traditional Stove			PM2.5				UCB	1 meter away and 1.45 meter above the stove
90	2	Zuk M, Rojas L, Blanco S, Serrano P, Cruz J, Angeles F, et al	The impact of improved wood-burning stoves on fine particulate matter concentrations in rural Mexican homes	Jornal of exposure science and environmental epidemiology2007; 17:224-232	2007	DB90 General descriptives	Mexico	Michoacan	Nahuatzen	Comachuen		Urban		2600				Wood			Traditional	Concrete, wood, dirt, brick	Indoor Kitchen											37				PM
90	2	Zuk M, Rojas L, Blanco S, Serrano P, Cruz J, Angeles F, et al	The impact of improved wood-burning stoves on fine particulate matter concentrations in rural Mexican homes	Jornal of exposure science and environmental epidemiology2007; 17:224-232	2007	DB 90 Measurement Results Row 1 of 6	Mexico	Michoacan	Nahuatzen	Comachuen		Urban		2600				Wood			Traditional	Concrete, wood, dirt, brick	Indoor Kitchen											37				PM			Urban;Wood; Indoor Kitchen; Traditional Stove			PM2.5				Gravimetric(SKC pump)	Away from stove (2.3 m away & 1.4m above)
90	2	Zuk M, Rojas L, Blanco S, Serrano P, Cruz J, Angeles F, et al	The impact of improved wood-burning stoves on fine particulate matter concentrations in rural Mexican homes	Jornal of exposure science and environmental epidemiology2007; 17:224-232	2007	DB 90 Measurement Results Row 2 of 6	Mexico	Michoacan	Nahuatzen	Comachuen		Urban		2600				Wood			Traditional	Concrete, wood, dirt, brick	Indoor Kitchen											36				PM			Urban;Wood; Indoor Kitchen; Traditional Stove			PM2.5				Gravimetric(SKC pump)	Next to stove (1 m away & 1.5m above)
90	2	Zuk M, Rojas L, Blanco S, Serrano P, Cruz J, Angeles F, et al	The impact of improved wood-burning stoves on fine particulate matter concentrations in rural Mexican homes	Jornal of exposure science and environmental epidemiology2007; 17:224-232	2007	DB 90 Measurement Results Row 3 of 6	Mexico	Michoacan	Nahuatzen	Comachuen		Urban		2600				Wood			Traditional	Concrete, wood, dirt, brick	Indoor Kitchen											37				PM			Urban;Wood; Indoor Kitchen; Traditional Stove			PM2.5				Gravimetric(SKC pump)	Patio (1.5m above)
90	2	Zuk M, Rojas L, Blanco S, Serrano P, Cruz J, Angeles F, et al	The impact of improved wood-burning stoves on fine particulate matter concentrations in rural Mexican homes	Jornal of exposure science and environmental epidemiology2007; 17:224-232	2007	DB 90 Measurement Results Row 4 of 6	Mexico	Michoacan	Nahuatzen	Comachuen		Urban		2600				Wood			Improved	Concrete, wood, dirt, brick	Indoor Kitchen											37				PM			Urban;Wood; Indoor Kitchen; ICS			PM2.5				Gravimetric(SKC pump)	Next to stove (1 m away & 1.5m above)
90	2	Zuk M, Rojas L, Blanco S, Serrano P, Cruz J, Angeles F, et al	The impact of improved wood-burning stoves on fine particulate matter concentrations in rural Mexican homes	Jornal of exposure science and environmental epidemiology2007; 17:224-232	2007	DB 90 Measurement Results Row 5 of 6	Mexico	Michoacan	Nahuatzen	Comachuen		Urban		2600				Wood			Improved	Concrete, wood, dirt, brick	Indoor Kitchen											37				PM			Urban;Wood; Indoor Kitchen; ICS			PM2.5				Gravimetric(SKC pump)	Away from stove (2.3 m away & 1.4m above)
92	2	Clark M, Paulsen M, Smith KR, Canuz E, Simpson CD	Urinary Methoxyphenol biomarkers and woodsmoke exposure: Comparisions in rural Guatemala with personal CO and kitchen Levoglucosan and PM2.5	Environ Sci Technol 2007;41:3481-3487	2007	DB92 General descriptives	Guatemala	San Marcos				Rural		2200				Wood			Traditional,ICS		Indoor Kitchen											4				PM, CO
92	2	Clark M, Paulsen M, Smith KR, Canuz E, Simpson CD	Urinary Methoxyphenol biomarkers and woodsmoke exposure: Comparisions in rural Guatemala with personal CO and kitchen Levoglucosan and PM2.5	Environ Sci Technol 2007;41:3481-3487	2007	DB 92 Measurement Results Row 1 of 8	Guatemala	San Marcos				Rural		2200				Wood			Traditional,ICS		Indoor Kitchen											4				PM, CO			Rural; Wood;Indoor Kitchen;Traditional Stove			PM2.5				Gravimetric with alumnium triflex cyclone	area
92	2	Clark M, Paulsen M, Smith KR, Canuz E, Simpson CD	Urinary Methoxyphenol biomarkers and woodsmoke exposure: Comparisions in rural Guatemala with personal CO and kitchen Levoglucosan and PM2.5	Environ Sci Technol 2007;41:3481-3487	2007	DB 92 Measurement Results Row 2 of 8	Guatemala	San Marcos				Rural		2200				Wood			Traditional,ICS		Indoor Kitchen											4				PM, CO			Rural; Wood;Indoor Kitchen;ICS							Gravimetric with alumnium triflex cyclone	Personal
92	2	Clark M, Paulsen M, Smith KR, Canuz E, Simpson CD	Urinary Methoxyphenol biomarkers and woodsmoke exposure: Comparisions in rural Guatemala with personal CO and kitchen Levoglucosan and PM2.5	Environ Sci Technol 2007;41:3481-3487	2007	DB 92 Measurement Results Row 3 of 8	Guatemala	San Marcos				Rural		2200				Wood			Traditional,ICS		Indoor Kitchen											6				PM, CO			Rural; Wood;Indoor Kitchen;ICS			PM2.5				Gravimetric with alumnium triflex cyclone	area
92	2	Clark M, Paulsen M, Smith KR, Canuz E, Simpson CD	Urinary Methoxyphenol biomarkers and woodsmoke exposure: Comparisions in rural Guatemala with personal CO and kitchen Levoglucosan and PM2.5	Environ Sci Technol 2007;41:3481-3487	2007	DB 92 Measurement Results Row 4 of 8	Guatemala	San Marcos				Rural		2200				Wood			Traditional,ICS		Indoor Kitchen											4				PM, CO			Rural; Wood;Indoor Kitchen;ICS							Gravimetric with alumnium triflex cyclone	Personal
92	2	Clark M, Paulsen M, Smith KR, Canuz E, Simpson CD	Urinary Methoxyphenol biomarkers and woodsmoke exposure: Comparisions in rural Guatemala with personal CO and kitchen Levoglucosan and PM2.5	Environ Sci Technol 2007;41:3481-3487	2007	DB 92 Measurement Results Row 5 of 8	Guatemala	San Marcos				Rural		2200				Wood			Traditional,ICS		Indoor Kitchen											6				PM, CO			Rural; Wood;Indoor Kitchen;ICS							Gravimetric with alumnium triflex cyclone	area
92	2	Clark M, Paulsen M, Smith KR, Canuz E, Simpson CD	Urinary Methoxyphenol biomarkers and woodsmoke exposure: Comparisions in rural Guatemala with personal CO and kitchen Levoglucosan and PM2.5	Environ Sci Technol 2007;41:3481-3487	2007	DB 92 Measurement Results Row 6 of 8	Guatemala	San Marcos				Rural		2200				Wood			Traditional,ICS		Indoor Kitchen											4				PM, CO			Rural; Wood;Indoor Kitchen;Traditional Stove							Gravimetric with alumnium triflex cyclone	area
92	2	Clark M, Paulsen M, Smith KR, Canuz E, Simpson CD	Urinary Methoxyphenol biomarkers and woodsmoke exposure: Comparisions in rural Guatemala with personal CO and kitchen Levoglucosan and PM2.5	Environ Sci Technol 2007;41:3481-3487	2007	DB 92 Measurement Results Row 7 of 8	Guatemala	San Marcos				Rural		2200				Wood			Traditional,ICS		Indoor Kitchen											4				PM, CO			Rural; Wood;Indoor Kitchen;Traditional Stove							Gravimetric with alumnium triflex cyclone	Personal
92	2	Clark M, Paulsen M, Smith KR, Canuz E, Simpson CD	Urinary Methoxyphenol biomarkers and woodsmoke exposure: Comparisions in rural Guatemala with personal CO and kitchen Levoglucosan and PM2.5	Environ Sci Technol 2007;41:3481-3487	2007	DB 92 Measurement Results Row 8 of 8	Guatemala	San Marcos				Rural		2200				Wood			Traditional,ICS		Indoor Kitchen											4				PM, CO			Rural; Wood;Indoor Kitchen;Traditional Stove							Gravimetric with alumnium triflex cyclone	Personal
97	6	Fischer SL, Koshland CP	Daily and peak 1 h indoor air pollution and driving factors in a rural Chinese village	Environmental science & technology 2007 41:3121-3126	2007	DB97 General descriptives	China	Jilin		Hechengli		Rural						Multifuel					Indoor Kitchen											43				PM, CO
97	6	Fischer SL, Koshland CP	Daily and peak 1 h indoor air pollution and driving factors in a rural Chinese village	Environmental science & technology 2007 41:3121-3126	2007	DB 97 Measurement Results Row 1 of 2	China	Jilin		Hechengli		Rural						Multifuel					Indoor Kitchen											43				PM, CO			Rural;mutiple fuels; Indoor Kitchen			RSP				Passive sampler, MIE personal Data RAM
97	6	Fischer SL, Koshland CP	Daily and peak 1 h indoor air pollution and driving factors in a rural Chinese village	Environmental science & technology 2007 41:3121-3126	2007	DB 97 Measurement Results Row 2 of 2	China	Jilin		Hechengli		Rural						Multifuel					Indoor Kitchen											43				PM, CO			Rural;mutiple fuels; Indoor Kitchen			RSP				Passive sampler, MIE personal Data RAM
100	6	Mestl HES, Aunan K, Seip HM, Wang S, Zhao Y, Zhang D	Urban and rural exposure to indoor air pollution from domestic biomass and coal burning across China	Science of the total environment 2007; 377:12-26	2007	DB 100 General descriptives	China					Urban			Summer			Coal																						PM				PM10
100	6	Mestl HES, Aunan K, Seip HM, Wang S, Zhao Y, Zhang D	Urban and rural exposure to indoor air pollution from domestic biomass and coal burning across China	Science of the total environment 2007; 377:12-26	2007	DB 100 Measurement Results Row 1 of 8	China					Urban			Summer			Coal																						PM	Urban: Summer;Coal			PM10
100	6	Mestl HES, Aunan K, Seip HM, Wang S, Zhao Y, Zhang D	Urban and rural exposure to indoor air pollution from domestic biomass and coal burning across China	Science of the total environment 2007; 377:12-26	2007	DB 100 Measurement Results Row 2 of 8	China					Rural			Summer			Biomass																						PM	Urban: Summer;Coal			PM10
100	6	Mestl HES, Aunan K, Seip HM, Wang S, Zhao Y, Zhang D	Urban and rural exposure to indoor air pollution from domestic biomass and coal burning across China	Science of the total environment 2007; 377:12-26	2007	DB 100 Measurement Results Row 3 of 8	China					Urban			Winter			Gas																						PM	Rural;summer;biomass			PM10
100	6	Mestl HES, Aunan K, Seip HM, Wang S, Zhao Y, Zhang D	Urban and rural exposure to indoor air pollution from domestic biomass and coal burning across China	Science of the total environment 2007; 377:12-26	2007	DB 100 Measurement Results Row 4 of 8	China					Urban			Summer			Gas																						PM	Urban;winter;gas			PM10
100	6	Mestl HES, Aunan K, Seip HM, Wang S, Zhao Y, Zhang D	Urban and rural exposure to indoor air pollution from domestic biomass and coal burning across China	Science of the total environment 2007; 377:12-26	2007	DB 100 Measurement Results Row 5 of 8	China					Urban						Gas																						PM	Urban;winter;gas			PM10
100	6	Mestl HES, Aunan K, Seip HM, Wang S, Zhao Y, Zhang D	Urban and rural exposure to indoor air pollution from domestic biomass and coal burning across China	Science of the total environment 2007; 377:12-26	2007	DB 100 Measurement Results Row 6 of 8	China					Urban			Winter			Coal																						PM	Urban;winter;gas			PM10
100	6	Mestl HES, Aunan K, Seip HM, Wang S, Zhao Y, Zhang D	Urban and rural exposure to indoor air pollution from domestic biomass and coal burning across China	Science of the total environment 2007; 377:12-26	2007	DB 100 Measurement Results Row 7 of 8	China					Rural			Winter			Coal																						PM	Urban: Summer;Coal			PM10
100	6	Mestl HES, Aunan K, Seip HM, Wang S, Zhao Y, Zhang D	Urban and rural exposure to indoor air pollution from domestic biomass and coal burning across China	Science of the total environment 2007; 377:12-26	2007	DB 100 Measurement Results Row 8 of 8	China					Urban						Coal																						PM	Rural;winter;Coal			PM10
101	2	Masera O, Edwards R, Armendariz C, Berrueta V, Johnson M, Bracho LR, et al	Impact of patsari improved cookstoves on indoor air quality Michoacan, Mexico	Energy for Sustainable Development 2007;XI 45-56.	2007	DB 101 General descriptives	Mexico	Michoacan	Nahuatzen	Comachuen		Urban		2600	Dry			Wood			Traditional;ICS	Concrete, wood, dirt, brick	Indoor Kitchen											33				PM,CO
101	2	Masera O, Edwards R, Armendariz C, Berrueta V, Johnson M, Bracho LR, et al	Impact of patsari improved cookstoves on indoor air quality Michoacan, Mexico	Energy for Sustainable Development 2007;XI 45-56.	2007	DB 101 Measurement Results Row 1 of 2	Mexico	Michoacan	Nahuatzen	Comachuen		Urban		2600	Dry			Wood			Traditional;ICS	Concrete, wood, dirt, brick	Indoor Kitchen											33				PM,CO			Rural;Wood;Traditional			PM2.5				UCB	1 m away from the edge of the combustion zone, 1.25 m above & 1.5 m away from doors and windows
101	2	Masera O, Edwards R, Armendariz C, Berrueta V, Johnson M, Bracho LR, et al	Impact of patsari improved cookstoves on indoor air quality Michoacan, Mexico	Energy for Sustainable Development 2007;XI 45-56.	2007	DB 101 Measurement Results Row 2 of 2	Mexico	Michoacan	Nahuatzen	Comachuen		Urban		2600	Dry			Wood			Traditional;ICS	Concrete, wood, dirt, brick	Indoor Kitchen											33				PM,CO			Rural;Wood;ICS			PM2.5				UCB	1 m away from the edge of the combustion zone, 1.25 m above & 1.5 m away from doors and windows
104	5	Khalequzzaman Md, Kamijima M, Sakai K, Chowdhury NA, Hamajima N, Nakajima T	Indoor air pollution and its impact on children under five years old in Bangladesh	Indoor Air 2007;17:297-304	2007	DB 104 General descriptives	Bangladesh			Dhaka		Urban			Winter			Wood, crop residues					Indoor Kitchen											48				PM
104	5	Khalequzzaman Md, Kamijima M, Sakai K, Chowdhury NA, Hamajima N, Nakajima T	Indoor air pollution and its impact on children under five years old in Bangladesh	Indoor Air 2007;17:297-304	2007	DB 104 Measurement Results Row 1 of 4	Bangladesh			Dhaka		Urban			Winter			Wood, crop residues					Indoor Kitchen											48				PM, CO			Urban; Winter; LPG-Kerosene;Indoor Kitchen							Digital dust monitor	80-90 cm above the floor, Children breathing height
104	5	Khalequzzaman Md, Kamijima M, Sakai K, Chowdhury NA, Hamajima N, Nakajima T	Indoor air pollution and its impact on children under five years old in Bangladesh	Indoor Air 2007;17:297-304	2007	DB 104 Measurement Results Row 2 of 4	Bangladesh			Dhaka		Urban			Winter			Fossil fuel (kerosene, gas, electricity)					Indoor Kitchen											46				PM, CO			Urban; Winter; LPG-Kerosene;Indoor Kitchen			dust particles				Digital dust monitor	80-90 cm above the floor, Children breathing height
104	5	Khalequzzaman Md, Kamijima M, Sakai K, Chowdhury NA, Hamajima N, Nakajima T	Indoor air pollution and its impact on children under five years old in Bangladesh	Indoor Air 2007;17:297-304	2007	DB 104 Measurement Results Row 3 of 4	Bangladesh			Dhaka		Urban			Winter			Fossil fuel (kerosene, gas, electricity)					Indoor Kitchen											43				PM, CO			Urban; Winter;Biomass; Indoor Kitchen;Traditional Stove							Digital dust monitor	80-90 cm above the floor, Children breathing height
104	5	Khalequzzaman Md, Kamijima M, Sakai K, Chowdhury NA, Hamajima N, Nakajima T	Indoor air pollution and its impact on children under five years old in Bangladesh	Indoor Air 2007;17:297-304	2007	DB 104 Measurement Results Row 4 of 4	Bangladesh			Dhaka		Urban			Winter			Wood, crop residues					Indoor Kitchen											49				PM, CO			Urban; Winter;Biomass; Indoor Kitchen;Traditional Stove			dust particles				Digital dust monitor	80-90 cm above the floor, Children breathing height
139	5	Chaya Chegappa, Rufus D. Edwards, Rajesh Bajpai, Kyra n. Sheilds, Kirk R. Smith	Impact of improved cookstoves on indoor air quality in the Bundelkhand region in India	Energy for Sustainable Development 2007;11: 33-44	2007	DB 139 General Study Descriptives	India	Bundelkhand		13 villages in the Radhapur, Niwari, Thona clusters		Rural	Paired before -after intervention		Summer, monsoon, winter	2-48 °C		Cow dung cakes, wood		Cow dung cakes , wood	Traditional, ICS(Sukhad)		Indoor Kitchen	Enclosed										60				PM 2.5, CO	Area Kitchen (PM,CO)
139	5	Chaya Chegappa, Rufus D. Edwards, Rajesh Bajpai, Kyra n. Sheilds, Kirk R. Smith	Impact of improved cookstoves on indoor air quality in the Bundelkhand region in India	Energy for Sustainable Development 2007;11: 33-44	2007	DB 139 Measurement Result Row 1 of 6	India	Bundelkhand		13 villages in the Radhapur, Niwari, Thona clusters		Rural	Paired before -after intervention		Summer, monsoon, winter	2-48 °C		Cow dung cakes, wood		Cow dung cakes , wood	Traditional, ICS(Sukhad)		Indoor Kitchen	Enclosed										60				PM 2.5, CO	Area Kitchen (PM,CO)		Rural;Monsoon; Mixed Biomass; Enclosed kitchen; Traditional Stove (paired "before" measurement)			PM 2.5			Area (Kitchen)	UCB	1m from stove and 1.45 m high, away from doors and windows
139	5	Chaya Chegappa, Rufus D. Edwards, Rajesh Bajpai, Kyra n. Sheilds, Kirk R. Smith	Impact of improved cookstoves on indoor air quality in the Bundelkhand region in India	Energy for Sustainable Development 2007;11: 33-44	2007	DB 139 Measurement Result Row 2 of 6	India	Bundelkhand		13 villages in the Radhapur, Niwari, Thona clusters		Rural	Paired before -after intervention		Summer, monsoon, winter	2-48 °C		Cow dung cakes, wood		Cow dung cakes , wood	Traditional, ICS(Sukhad)		Indoor Kitchen	Enclosed										60				PM 2.5, CO	Area Kitchen (PM,CO)		Rural;Monsoon; Mixed Biomass; Enclosed kitchen; Traditional Stove (paired "after" measurement)			PM 2.5			Area (Kitchen)	UCB	1m from stove and 1.45 m high, away from doors and windows
139	5	Chaya Chegappa, Rufus D. Edwards, Rajesh Bajpai, Kyra n. Sheilds, Kirk R. Smith	Impact of improved cookstoves on indoor air quality in the Bundelkhand region in India	Energy for Sustainable Development 2007;11: 33-44	2007	DB 139 Measurement Result Row 3 of 6	India	Bundelkhand		13 villages in the Radhapur, Niwari, Thona clusters		Rural	Paired before -after intervention		Summer, monsoon, winter	2-48 °C		Cow dung cakes, wood		Cow dung cakes , wood	Traditional, ICS(Sukhad)		Indoor Kitchen	Enclosed										60				PM 2.5, CO	Area Kitchen (PM,CO)		Rural;Summer; Mixed Biomass; Enclosed kitchen; Traditional Stove (paired "before" measurement)			PM 2.5			Area (Kitchen)	UCB	1m from stove and 1.45 m high, away from doors and windows
139	5	Chaya Chegappa, Rufus D. Edwards, Rajesh Bajpai, Kyra n. Sheilds, Kirk R. Smith	Impact of improved cookstoves on indoor air quality in the Bundelkhand region in India	Energy for Sustainable Development 2007;11: 33-44	2007	DB 139 Measurement Result Row 4 of 6	India	Bundelkhand		13 villages in the Radhapur, Niwari, Thona clusters		Rural	Paired before -after intervention		Summer, monsoon, winter	2-48 °C		Cow dung cakes, wood		Cow dung cakes , wood	Traditional, ICS(Sukhad)		Indoor Kitchen	Enclosed										60				PM 2.5, CO	Area Kitchen (PM,CO)		Rural;Summer; Mixed Biomass; Enclosed kitchen; Traditional Stove (paired "before" measurement)			PM 2.5			Area (Kitchen)	UCB	1m from stove and 1.45 m high, away from doors and windows
139	5	Chaya Chegappa, Rufus D. Edwards, Rajesh Bajpai, Kyra n. Sheilds, Kirk R. Smith	Impact of improved cookstoves on indoor air quality in the Bundelkhand region in India	Energy for Sustainable Development 2007;11: 33-44	2007	DB 139 Measurement Result Row 5 of 6	India	Bundelkhand		13 villages in the Radhapur, Niwari, Thona clusters		Rural	Paired before -after intervention		Summer, monsoon, winter	2-48 °C		Cow dung cakes, wood		Cow dung cakes , wood	Traditional, ICS(Sukhad)		Indoor Kitchen	Enclosed										60				PM 2.5, CO	Area Kitchen (PM,CO)
139	5	Chaya Chegappa, Rufus D. Edwards, Rajesh Bajpai, Kyra n. Sheilds, Kirk R. Smith	Impact of improved cookstoves on indoor air quality in the Bundelkhand region in India	Energy for Sustainable Development 2007;11: 33-44	2007	DB 139 Measurement Result Row 6 of 6	India	Bundelkhand		13 villages in the Radhapur, Niwari, Thona clusters		Rural	Paired before -after intervention		Summer, monsoon, winter	2-48 °C		Cow dung cakes, wood		Cow dung cakes , wood	Traditional, ICS(Sukhad)		Indoor Kitchen	Enclosed										60				PM 2.5, CO	Area Kitchen (PM,CO)
143	2	McCracken JP, Smith KR, Díaz A, Mittleman MA, Schwartz J.	Chimney Stove Intervention to Reduce Long-term Wood Smoke Exposure Lowers Blood Pressure among Guatemalan Women	Environ Health Perspect 2007; 115:996-1001	2007	DB 143 General Study Descriptives	Guatemala			San Marcos		Rural	RCT Repeated Measure on control and intervention groups (including paired before -after comparisons on controls receiving intervention at the end of trial)	2200-3000		10-13 C		Wood , Crop residues			Traditional , ICS(Wood Chimney stove-Plancha)		Indoor Kitchen					23-67						537		Women aged 41-65			Personal Exposure (Women) PM 2.5
143	2	McCracken JP, Smith KR, Díaz A, Mittleman MA, Schwartz J.	Chimney Stove Intervention to Reduce Long-term Wood Smoke Exposure Lowers Blood Pressure among Guatemalan Women	Environ Health Perspect 2007; 115:996-1001	2007	DB 143 Measurement Result Row 1 of 4	Guatemala			San Marcos		Rural	RCT Repeated Measure on control and intervention groups (including paired before -after comparisons on controls receiving intervention at the end of trial)	2200-3000		10-13 C		Wood , Crop residues			Traditional , ICS(Wood Chimney stove-Plancha)		Indoor Kitchen					23-67						537		Women aged 41-65			Personal Exposure (Women) PM 2.5		Rural;Wood, Crop residues; Traditional Stove;Control arm			PM 2.5			Personal Exposures(Women 41-65)	Gravimetric	Worn on person
143	2	McCracken JP, Smith KR, Díaz A, Mittleman MA, Schwartz J.	Chimney Stove Intervention to Reduce Long-term Wood Smoke Exposure Lowers Blood Pressure among Guatemalan Women	Environ Health Perspect 2007; 115:996-1001	2007	DB 143 Measurement Result Row 2 of 4	Guatemala			San Marcos		Rural	RCT Repeated Measure on control and intervention groups (including paired before -after comparisons on controls receiving intervention at the end of trial)	2200-3000		10-13° C		Wood , Crop residues			Traditional , ICS(Wood Chimney stove-Plancha)		Indoor Kitchen					23-67						537		Women aged 41-65			Personal Exposure (Women) PM 2.5		Rural;Wood Crop residues; ICS (Plancha);Intervention arm			PM2.5			Personal Exposures(Women 41-65)	Gravimetric	Worn on person
143	2	McCracken JP, Smith KR, Díaz A, Mittleman MA, Schwartz J.	Chimney Stove Intervention to Reduce Long-term Wood Smoke Exposure Lowers Blood Pressure among Guatemalan Women	Environ Health Perspect 2007; 115:996-1001	2007	DB 143 Measurement Result Row 3 of 4	Guatemala			San Marcos		Rural	RCT Repeated Measure on control and intervention groups (including paired before -after comparisons on controls receiving intervention at the end of trial)	2200-3000		10-13 C		Wood , Crop residues			Traditional , ICS(Wood Chimney stove-Plancha)		Indoor Kitchen					23-67						537		Women aged 41-65			Personal Exposure (Women) PM 2.5		Rural;Wood Crop residues; Traditional Stove;Control arm (also paired -" before" measurement)			PM2.5			Personal Exposures(Women 41-65)	Gravimetric	Worn on person
143	2	McCracken JP, Smith KR, Díaz A, Mittleman MA, Schwartz J.	Chimney Stove Intervention to Reduce Long-term Wood Smoke Exposure Lowers Blood Pressure among Guatemalan Women	Environ Health Perspect 2007; 115:996-1001	2007	DB 143 Measurement Result Row 4 of 4	Guatemala			San Marcos		Rural	RCTRepeated Measure on control and intervention groups (including paired before -after comparisons on controls receiving intervention at the end of trial)	2200-3000		10-13 C		Wood , Crop residues			Traditional , ICS(Wood Chimney stove-Plancha)		Indoor Kitchen					23-67						537		Women aged 41-65			Personal Exposure (Women) PM 2.5		Rural;Wood, Crop residues; ICS Stove (Plancha) (also Control arm -paired" after" measurement)			PM2.5			Personal Exposures(Women 41-65)	Gravimetric	Worn on person
145	2	Lisa M Thompson, Michael Clark, Brie Cadman, Eduardo Canuz, Kirk R. Smith	Exposures to High Levels of Carbon Monoxide from Wood-fired Temazcal (Steam Bath) Use in Highland Guatemala	Int J Occup Environ Health 2011; 17:103-12.	2007	DB 145 General Study Descriptives	Guatemala																Indoor Kitchen
145	2	Lisa M Thompson, Michael Clark, Brie Cadman, Eduardo Canuz, Kirk R. Smith	Exposures to High Levels of Carbon Monoxide from Wood-fired Temazcal (Steam Bath) Use in Highland Guatemala	Int J Occup Environ Health 2011; 17:103-12.	2007	DB 145 Measurement Result Row 1 of 1	Guatemala																Indoor Kitchen
151	5	Dutta K, Shields KN, Edwards R, Smith KR	Impact of improved biomass cookstoves on indoor air quality near Pune, India	Energy for Sustainable Development 2007, 11(2): 19-32.	2007	DB 151 General Study Descriptives	India	Maharashtra	Pune	Nanegaon, Shiuli, Shivne, Khadakwadi, Yeolewadi,Bhramnoli, Dhok Sanghvi, Sone Sanghvi		Rural	Paired Before-After Intervention					Cow dung, Wood			Traditional , ICS (Vented-Laxmi; Unvented Bhangyalakshmi		Indoor Kitchen	Enclosed; Separated from or part of living area										110				PM 2.5, CO	Area Kitchen (PM2.5,CO)
151	5	Dutta K, Shields KN, Edwards R, Smith KR	Impact of improved biomass cookstoves on indoor air quality near Pune, India	Energy for Sustainable Development 2007, 11(2): 19-32.	2007	DB 151 Measurement Result Row 1 of 6	India	Maharashtra	Pune	Nanegaon, Shiuli, Shivne, Khadakwadi, Yeolewadi,Bhramnoli, Dhok Sanghvi, Sone Sanghvi		Rural	Paired Before-After Intervention					Cow dung, Wood			Traditional , ICS (Vented-Laxmi; Unvented Bhangyalakshmi		Indoor Kitchen	Enclosed; Separated from or part of living area										110				PM 2.5, CO	Area Kitchen (PM2.5,CO)		Rural;Dung, Wood; Enclosed kitchen; Traditional Stove (paired "before" measurement)			PM 2.5			Area (Kitchen)	UCB	1m from stove and 1.45 m high, away from doors and windows
151	5	Dutta K, Shields KN, Edwards R, Smith KR	Impact of improved biomass cookstoves on indoor air quality near Pune, India	Energy for Sustainable Development 2007, 11(2): 19-32.	2007	DB 151 Measurement Result Row 2 of 6	India	Maharashtra	Pune	Nanegaon, Shiuli, Shivne, Khadakwadi, Yeolewadi,Bhramnoli, Dhok Sanghvi, Sone Sanghvi		Rural	Paired Before-After Intervention					Cow dung, Wood			Traditional , ICS (Vented-Laxmi; Unvented Bhangyalakshmi		Indoor Kitchen	Enclosed; Separated from or part of living area										110				PM 2.5, CO	Area Kitchen (PM2.5,CO)		Rural; Dung, Wood; Enclosed kitchen; ICS (Bhagyalakshmi and Laxmi) with some continuing mixed stove use (paired" after" measurement)			PM 2.5			Area (Kitchen)	UCB	1m from stove and 1.45 m high, away from doors and windows
151	5	Dutta K, Shields KN, Edwards R, Smith KR	Impact of improved biomass cookstoves on indoor air quality near Pune, India	Energy for Sustainable Development 2007, 11(2): 19-32.	2007	DB 151 Measurement Result Row 3 of 6	India	Maharashtra	Pune	Nanegaon, Shiuli, Shivne, Khadakwadi, Yeolewadi,Bhramnoli, Dhok Sanghvi, Sone Sanghvi		Rural	Paired Before-After Intervention					Cow dung, Wood			Traditional , ICS (Vented-Laxmi; Unvented Bhangyalakshmi		Indoor Kitchen	Enclosed; Separated from or part of living area										110				PM 2.5, CO	Area Kitchen (PM2.5,CO)		Rural; Wood; Enclosed kitchen; Traditional Stove (paired "before" measurement)			PM 2.5			Area (Kitchen)	UCB	1m from stove and 1.45 m high, away from doors and windows
151		Dutta K, Shields KN, Edwards R, Smith KR	Impact of improved biomass cookstoves on indoor air quality near Pune, India	Energy for Sustainable Development 2007, 11(2): 19-32.	2007	DB 151 Measurement Result Row 4 of 6	India	Maharashtra	Pune	Nanegaon, Shiuli, Shivne, Khadakwadi, Yeolewadi,Bhramnoli, Dhok Sanghvi, Sone Sanghvi		Rural	Paired Before-After Intervention					Cow dung, Wood			Traditional , ICS (Vented-Laxmi; Unvented Bhangyalakshmi		Indoor Kitchen	Enclosed; Separated from or part of living area										110				PM 2.5, CO	Area Kitchen (PM2.5,CO)		Rural;Wood; Enclosed kitchen; ICS (Laxmi) with near complete transition to ICS use (paired" after" measurement)			PM 2.5			Area (Kitchen)	UCB	1m from stove and 1.45 m high, away from doors and windows
151	5	Dutta K, Shields KN, Edwards R, Smith KR	Impact of improved biomass cookstoves on indoor air quality near Pune, India	Energy for Sustainable Development 2007, 11(2): 19-32.	2007	DB 151 Measurement Result Row 5 of 6	India	Maharashtra	Pune	Nanegaon, Shiuli, Shivne, Khadakwadi, Yeolewadi,Bhramnoli, Dhok Sanghvi, Sone Sanghvi		Rural	Paired Before-After Intervention					Cow dung, Wood			Traditional , ICS (Vented-Laxmi; Unvented Bhangyalakshmi		Indoor Kitchen	Enclosed; Separated from or part of living area										110				PM 2.5, CO	Area Kitchen (PM2.5,CO)		Rural; Dung. Wood; Enclosed kitchen; Traditional Stove (paired "before" measurement)			PM 2.5			Area (Kitchen)	UCB	1m from stove and 1.45 m high, away from doors and windows
151	5	Dutta K, Shields KN, Edwards R, Smith KR	Impact of improved biomass cookstoves on indoor air quality near Pune, India	Energy for Sustainable Development 2007, 11(2): 19-32.	2007	DB 151 Measurement Result Row 6 of 6	India	Maharashtra	Pune	Nanegaon, Shiuli, Shivne, Khadakwadi, Yeolewadi,Bhramnoli, Dhok Sanghvi, Sone Sanghvi		Rural	Paired Before-After Intervention					Cow dung, Wood			Traditional , ICS (Vented-Laxmi; Unvented Bhangyalakshmi		Indoor Kitchen	Enclosed; Separated from or part of living area										110				PM 2.5, CO	Area Kitchen (PM2.5,CO)		Rural; Dung,Wood; Enclosed kitchen; ICS (BhagyaLaxmi) with near complete transition to ICS use (paired" after" measurement)			PM 2.5			Area (Kitchen)	UCB	1m from stove and 1.45 m high, away from doors and windows
152	5	Pal A, Nayak B, Das B, Hossain MA, Ahamed S, Chakraborti D.	Additional danger of arsenic exposure through inhalation from burning of cow dung cakes laced with arsenic as a fuel in arsenic affected villages in Ganga–Meghna–Brahmaputra plain	J. Environ. Monit., 2007, 9, 1067–1070	2007	DB 152 General Study Descriptives	India	West Bengal	North 24 Parganas Nadia East Medinipur	AmbikaNagar Dangapara Silampur		Rural	Cross sectional					Cow dung					Indoor Kitchen	Enclosed	Limited or no ventilation									18				Arsenic in PM sample	Area Kitchen(Arsenic)
152	5	Pal A, Nayak B, Das B, Hossain MA, Ahamed S, Chakraborti D.	Additional danger of arsenic exposure through inhalation from burning of cow dung cakes laced with arsenic as a fuel in arsenic affected villages in Ganga–Meghna–Brahmaputra plain	J. Environ. Monit., 2007, 9, 1067–1070	2007	DB152 Measurement Result Row 1 of 2	India	West Bengal	North 24 Parganas Nadia East Medinipur	AmbikaNagar Dangapara Silampur		Rural	Cross sectional					Cow dung					Indoor Kitchen	Enclosed	Limited or no ventilation									18				Arsenic in PM sample	Area Kitchen(Arsenic)
152	5	Pal A, Nayak B, Das B, Hossain MA, Ahamed S, Chakraborti D.	Additional danger of arsenic exposure through inhalation from burning of cow dung cakes laced with arsenic as a fuel in arsenic affected villages in Ganga–Meghna–Brahmaputra plain	J. Environ. Monit., 2007, 9, 1067–1070	2007	DB 152 Measurement Result Row 2 of 2	India	West Bengal	North 24 Parganas Nadia East Medinipur	AmbikaNagar Dangapara Silampur		Rural	Cross sectional					Cow dung					Indoor Kitchen	Enclosed	Limited or no ventilation									18				Arsenic in PM sample	Area Kitchen(Arsenic)
80	5	Kumar R, Nagar JK, Raj N, Kumar P, Kushwah AS, Meena M, Gaur SN	Impact of domestic air pollution from cooking fuel on respiratory allergies in children in india	Asian Pacific Journal of Allergy and immunology	2008	DB80 General descriptives	India	Delhi	Delhi	Ashokvihar		Urban						Coal, Wood, Kerosene, Cow Dung																101				PM
80	5	Kumar R, Nagar JK, Raj N, Kumar P, Kushwah AS, Meena M, Gaur SN	Impact of domestic air pollution from cooking fuel on respiratory allergies in children in india	Asian Pacific Journal of Allergy and immunology	2008	DB 80 Measurement Results Row 1 of 9	India	Delhi	Delhi	Ashokvihar		Urban						Coal, Wood, Kerosene, Cow Dung																101				PM			Urban;AshokVihar; Coal, Wood, Kerosene, Cow Dung			SPM				Handy air sampler (Model no APM 821, Envirotech Instruments pvt ltd, newdelhi, india	1 m above the ground level
80	5	Kumar R, Nagar JK, Raj N, Kumar P, Kushwah AS, Meena M, Gaur SN	Impact of domestic air pollution from cooking fuel on respiratory allergies in children in india	Asian Pacific Journal of Allergy and immunology	2008	DB 80 Measurement Results Row 2 of 9	India	Delhi	Delhi	Nizamudin		Urban						Coal, Wood, Kerosene, Cow Dung																59				PM			Urban;Nizamabad; Coal, Wood, Kerosene, Cow Dung			SPM				Handy air sampler (Model no APM 821, Envirotech Instruments pvt ltd, newdelhi, india	1 m above the ground level
80	5	Kumar R, Nagar JK, Raj N, Kumar P, Kushwah AS, Meena M, Gaur SN	Impact of domestic air pollution from cooking fuel on respiratory allergies in children in india	Asian Pacific Journal of Allergy and immunology	2008	DB 80 Measurement Results Row 3 of 9	India	Delhi	Delhi	Janakpuri		Urban						Coal, Wood, Kerosene, Cow Dung																105				PM			Urban;Janakpuri; Coal, Wood, Kerosene, Cow Dung			SPM				Handy air sampler (Model no APM 821, Envirotech Instruments pvt ltd, newdelhi, india	1 m above the ground level
80	5	Kumar R, Nagar JK, Raj N, Kumar P, Kushwah AS, Meena M, Gaur SN	Impact of domestic air pollution from cooking fuel on respiratory allergies in children in india	Asian Pacific Journal of Allergy and immunology	2008	DB 80 Measurement Results Row 4 of 9	India	Delhi	Delhi	Siri Fort		Urban						Coal, Wood, Kerosene, Cow Dung																115				PM			Urban;Siri Fort; Coal, Wood, Kerosene, Cow Dung			SPM				Handy air sampler (Model no APM 821, Envirotech Instruments pvt ltd, newdelhi, india	1 m above the ground level
80	5	Kumar R, Nagar JK, Raj N, Kumar P, Kushwah AS, Meena M, Gaur SN	Impact of domestic air pollution from cooking fuel on respiratory allergies in children in india	Asian Pacific Journal of Allergy and immunology	2008	DB 80 Measurement Results Row 5 of 9	India	Delhi	Delhi	Shahdara		Urban						Coal, Wood, Kerosene, Cow Dung																102				PM			Urban;Shahdara; Coal, Wood, Kerosene, Cow Dung			SPM				Handy air sampler (Model no APM 821, Envirotech Instruments pvt ltd, newdelhi, india	1 m above the ground level
80	5	Kumar R, Nagar JK, Raj N, Kumar P, Kushwah AS, Meena M, Gaur SN	Impact of domestic air pollution from cooking fuel on respiratory allergies in children in india	Asian Pacific Journal of Allergy and immunology	2008	DB 80 Measurement Results Row 6 of 9	India	Delhi	Delhi	Shahzada Bag		Urban						Coal, Wood, Kerosene, Cow Dung																145				PM			Urban;Shahzada Bag; Coal, Wood, Kerosene, Cow Dung			SPM				Handy air sampler (Model no APM 821, Envirotech Instruments pvt ltd, newdelhi, india	1 m above the ground level
80	5	Kumar R, Nagar JK, Raj N, Kumar P, Kushwah AS, Meena M, Gaur SN	Impact of domestic air pollution from cooking fuel on respiratory allergies in children in india	Asian Pacific Journal of Allergy and immunology	2008	DB 80 Measurement Results Row 7 of 9	India	Delhi	Delhi	Dallupura		Rural						Coal, Wood, Kerosene, Cow Dung																37				PM			Urban;Dallupura; Coal, Wood, Kerosene, Cow Dung			SPM				Handy air sampler (Model no APM 821, Envirotech Instruments pvt ltd, newdelhi, india	1 m above the ground level
80	5	Kumar R, Nagar JK, Raj N, Kumar P, Kushwah AS, Meena M, Gaur SN	Impact of domestic air pollution from cooking fuel on respiratory allergies in children in india	Asian Pacific Journal of Allergy and immunology	2008	DB 80 Measurement Results Row 8 of 9	India	Delhi	Delhi	Jagatpur		Rural						Coal, Wood, Kerosene, Cow Dung																313				PM			Urban;Jagatpur; Coal, Wood, Kerosene, Cow Dung			SPM				Handy air sampler (Model no APM 821, Envirotech Instruments pvt ltd, newdelhi, india	1 m above the ground level
80	5	Kumar R, Nagar JK, Raj N, Kumar P, Kushwah AS, Meena M, Gaur SN	Impact of domestic air pollution from cooking fuel on respiratory allergies in children in india	Asian Pacific Journal of Allergy and immunology	2008	DB 80 Measurement Results Row 9 of 9	India	Delhi	Delhi	ITO		Urban						Coal, Wood, Kerosene, Cow Dung																102				PM			Urban;ITO; Coal, Wood, Kerosene, Cow Dung			SPM				Handy air sampler (Model no APM 821, Envirotech Instruments pvt ltd, newdelhi, india	1 m above the ground level
87	6	Jiang R, Bell ML	A comparision of particulate matter from biomass - burning rural and non biomas-burning urban households in northeasten China	Environmental Health perspectives 116:907-914	2008	DB87 General descriptives	China	Liaoning		Shenyang		Rural											Indoor Kitchen											3				PM
87	6	Jiang R, Bell ML	A comparision of particulate matter from biomass - burning rural and non biomas-burning urban households in northeasten China	Environmental Health perspectives 116:907-914	2008	DB 87 Measurement Results Row 1 of 4	China	Liaoning		Shenyang		Rural											Indoor Kitchen											3				PM			Rural; Biomass;Indoor Kitchen			PM2.5				P-5L2C Digital dust indicator	Personal
87	6	Jiang R, Bell ML	A comparision of particulate matter from biomass - burning rural and non biomas-burning urban households in northeasten China	Environmental Health perspectives 116:907-914	2008	DB 87 Measurement Results Row 2 of 4	China	Liaoning		Shenyang		Urban											Indoor Kitchen											3				PM			Urban; Biomass;Indoor Kitchen			PM2.5				P-5L2C Digital dust indicator	Personal
87	6	Jiang R, Bell ML	A comparision of particulate matter from biomass - burning rural and non biomas-burning urban households in northeasten China	Environmental Health perspectives 116:907-914	2008	DB 87 Measurement Results Row 3 of 4	China	Liaoning		Shenyang		Urban											Indoor Kitchen											3				PM			Urban; Biomass;Indoor Kitchen			PM10				P-5L2C Digital dust indicator	Area
87	6	Jiang R, Bell ML	A comparision of particulate matter from biomass - burning rural and non biomas-burning urban households in northeasten China	Environmental Health perspectives 116:907-914	2008	DB 87 Measurement Results Row 4 of 4	China	Liaoning		Shenyang		Rural											Indoor Kitchen											3				PM			Rural; Biomass;Indoor Kitchen			PM10				P-5L2C Digital dust indicator	Area
95	5	Smith KR, Dutta K, Chengappa C, Gusain PPS, Masera O, Berrueta V, Edwards R, Bailis R, Shields KN	Monitoring and evaluation of improved biomass cookstove programs for indoor air quality and stove performance: Conclusions from household energy and health project	Energy for sustainable development XI:2:5-18	2008	DB95 General descriptives	India
95	5	Smith KR, Dutta K, Chengappa C, Gusain PPS, Masera O, Berrueta V, Edwards R, Bailis R, Shields KN	Monitoring and evaluation of improved biomass cookstove programs for indoor air quality and stove performance: Conclusions from household energy and health project	Energy for sustainable development XI:2:5-18	2008	DB 95 Measurement Results Row 1 of 1	India
102	1	Dionisio KL, Howie S, Fornace KM, Chimah O, Adegbola RA, Ezzati M	Measuring the exposure of infants and children to indoor air pollution from biomass fuels in the Gambia	Indoor air 2008; 18: 317-327	2008	DB 102 General descriptives	Gambia	Greater Banjul area				Peri urban, Urban						Wood, Charcoal																13				PM,CO
102	1	Dionisio KL, Howie S, Fornace KM, Chimah O, Adegbola RA, Ezzati M	Measuring the exposure of infants and children to indoor air pollution from biomass fuels in the Gambia	Indoor air 2008; 18: 317-327	2008	DB 102 Measurement Results Row 1 of 1	Gambia	Greater Banjul area				Peri urban, Urban						Wood, Charcoal																13				PM,CO			Urban;Wood-Charcoal;Indoor Kitchen;Traditional Stove			PM2.5			Area	DustTrak Model 8520 monitors	1 m away from the stove
105	5	Kumar R, Nagar JK, Kumar H, Kushwah AS, Meena M, Kumar P, et al	Indoor air pollution and respiratory function of children in Ashok vihar, Delhi: An exposure response study	Asia-Pacific journal of public health 2008;20:36-48	2008	DB 105 General descriptives	India	Delhi	Delhi	Ashok Vihar		Urban			Summer			Wood, Dung, Gas					Indoor Kitchen		200									126				PM
105	5	Kumar R, Nagar JK, Kumar H, Kushwah AS, Meena M, Kumar P, et al	Indoor air pollution and respiratory function of children in Ashok vihar, Delhi: An exposure response study	Asia-Pacific journal of public health 2008;20:36-48	2008	DB 105 Measurement Results Row 1 of 1	India	Delhi	Delhi	Ashok Vihar		Urban			Summer			Wood, Dung, Gas					Indoor Kitchen		200									126				PM			Urban;Summer;Wood-Dung-Gas;Indoor Kitchen			SPM				Battery powered pump (handy air sampler)
106	2	Cynthia AA, Edwards RD, Johnson M, Zuk M, Rojas L, Jimenez RD, et al	Reduction in personal exposures to particulate matter and carbon monoxide as a result of the installation of a Patsari improved cook stove in Michoacan Mexico	Indoor air 2008;18:93-105	2008	DB 106 General descriptives	Mexico	Michoacan	Nahuatzen	Comachuen		Rural		2600	Dry			Wood			Traditional		Indoor Kitchen											26
106	2	Cynthia AA, Edwards RD, Johnson M, Zuk M, Rojas L, Jimenez RD, et al	Reduction in personal exposures to particulate matter and carbon monoxide as a result of the installation of a Patsari improved cook stove in Michoacan Mexico	Indoor air 2008;18:93-105	2008	DB 106 Measurement Results Row 1 of 16	Mexico	Michoacan	Nahuatzen	Comachuen		Rural		2600	Dry			Wood			Traditional		Indoor Kitchen											26							Rural;Wood;Indoor Kitchen;Traditional Stove			PM2.5			Personal	UCB & Gravimetric	Personal
106	2	Cynthia AA, Edwards RD, Johnson M, Zuk M, Rojas L, Jimenez RD, et al	Reduction in personal exposures to particulate matter and carbon monoxide as a result of the installation of a Patsari improved cook stove in Michoacan Mexico	Indoor air 2008;18:93-105	2008	DB 106 Measurement Results Row 2 of 16	Mexico	Michoacan	Nahuatzen	Comachuen		Rural		2600	Dry			Wood			Improved		Indoor Kitchen											26							Rural;Wood;Indoor Kitchen;ICS(Patsari)+Traditional Stove(Fogon)			PM2.5			Personal	UCB & Gravimetric	Personal
106	2	Cynthia AA, Edwards RD, Johnson M, Zuk M, Rojas L, Jimenez RD, et al	Reduction in personal exposures to particulate matter and carbon monoxide as a result of the installation of a Patsari improved cook stove in Michoacan Mexico	Indoor air 2008;18:93-105	2008	DB 106 Measurement Results Row 3 of 16	Mexico	Michoacan	Nahuatzen	Comachuen		Rural		2600	Dry			Wood			Improved		Indoor Kitchen											26							Rural;Wood;Indoor Kitchen;Traditional Stove			PM2.5			Personal	UCB & Gravimetric	Personal
106	2	Cynthia AA, Edwards RD, Johnson M, Zuk M, Rojas L, Jimenez RD, et al	Reduction in personal exposures to particulate matter and carbon monoxide as a result of the installation of a Patsari improved cook stove in Michoacan Mexico	Indoor air 2008;18:93-105	2008	DB 106 Measurement Results Row 4 of 16	Mexico	Michoacan	Nahuatzen	Comachuen		Rural		2600	Dry			Wood			Improved		Indoor Kitchen											26							Rural;Wood;Indoor Kitchen;ICS(Patsari)			PM2.5			Personal	UCB & Gravimetric	Personal
106	2	Cynthia AA, Edwards RD, Johnson M, Zuk M, Rojas L, Jimenez RD, et al	Reduction in personal exposures to particulate matter and carbon monoxide as a result of the installation of a Patsari improved cook stove in Michoacan Mexico	Indoor air 2008;18:93-105	2008	DB 106 Measurement Results Row 5 of 16	Mexico	Michoacan	Nahuatzen	Comachuen		Rural		2600	Dry			Wood			Improved		Indoor Kitchen											26							Rural;Wood;Indoor Kitchen;Traditional Stove			PM2.5			Personal	UCB & Gravimetric	Personal
106	2	Cynthia AA, Edwards RD, Johnson M, Zuk M, Rojas L, Jimenez RD, et al	Reduction in personal exposures to particulate matter and carbon monoxide as a result of the installation of a Patsari improved cook stove in Michoacan Mexico	Indoor air 2008;18:93-105	2008	DB 106 Measurement Results Row 6 of 16	Mexico	Michoacan	Nahuatzen	Comachuen		Rural		2600	Dry			Wood			Improved		Indoor Kitchen											26							Rural;Wood;Indoor Kitchen;ICS(Patsari) + Traditional Stove(Fogon)- Indoors			PM2.5			Personal	UCB & Gravimetric	Personal
106	2	Cynthia AA, Edwards RD, Johnson M, Zuk M, Rojas L, Jimenez RD, et al	Reduction in personal exposures to particulate matter and carbon monoxide as a result of the installation of a Patsari improved cook stove in Michoacan Mexico	Indoor air 2008;18:93-105	2008	DB 106 Measurement Results Row 7 of 16	Mexico	Michoacan	Nahuatzen	Comachuen		Rural		2600	Dry			Wood			Improved		Indoor Kitchen											26							Rural;Wood;Indoor Kitchen;Traditional Stove			PM2.5			Personal	UCB & Gravimetric	Personal
106	2	Cynthia AA, Edwards RD, Johnson M, Zuk M, Rojas L, Jimenez RD, et al	Reduction in personal exposures to particulate matter and carbon monoxide as a result of the installation of a Patsari improved cook stove in Michoacan Mexico	Indoor air 2008;18:93-105	2008	DB 106 Measurement Results Row 8 of 16	Mexico	Michoacan	Nahuatzen	Comachuen		Rural		2600	Dry			Wood			Improved		Indoor Kitchen											26							Rural;Wood;Indoor Kitchen;ICS(Patsari)+Traditional stove(Fogon) outdoors			PM2.5			Personal	UCB & Gravimetric	Personal
106	2	Cynthia AA, Edwards RD, Johnson M, Zuk M, Rojas L, Jimenez RD, et al	Reduction in personal exposures to particulate matter and carbon monoxide as a result of the installation of a Patsari improved cook stove in Michoacan Mexico	Indoor air 2008;18:93-105	2008	DB 106 Measurement Results Row 9 of 16	Mexico	Michoacan	Nahuatzen	Comachuen		Rural		2600	Dry			Wood			Improved		Indoor Kitchen											26							Rural;Wood;Indoor Kitchen;Traditional Stove			PM2.5			Area (Kitchen)	UCB & Gravimetric	1.25 m high; 1m from stove; 1.5 m away from doors and windows
106	2	Cynthia AA, Edwards RD, Johnson M, Zuk M, Rojas L, Jimenez RD, et al	Reduction in personal exposures to particulate matter and carbon monoxide as a result of the installation of a Patsari improved cook stove in Michoacan Mexico	Indoor air 2008;18:93-105	2008	DB 106 Measurement Results Row 10 of 16	Mexico	Michoacan	Nahuatzen	Comachuen		Rural		2600	Dry			Wood			Improved		Indoor Kitchen											26							Rural;Wood;Indoor Kitchen;ICS(Patsari)+Traditional Stove(Fogon)			PM2.5			Area (Kitchen)	UCB & Gravimetric	1.25 m high; 1m from stove; 1.5 m away from doors and windows
106	2	Cynthia AA, Edwards RD, Johnson M, Zuk M, Rojas L, Jimenez RD, et al	Reduction in personal exposures to particulate matter and carbon monoxide as a result of the installation of a Patsari improved cook stove in Michoacan Mexico	Indoor air 2008;18:93-105	2008	DB 106 Measurement Results Row 11 of 16	Mexico	Michoacan	Nahuatzen	Comachuen		Rural		2600	Dry			Wood			Improved		Indoor Kitchen											26							Rural;Wood;Indoor Kitchen;Traditional Stove			PM2.5			Area (Kitchen)	UCB & Gravimetric	1.25 m high; 1m from stove; 1.5 m away from doors and windows
106	2	Cynthia AA, Edwards RD, Johnson M, Zuk M, Rojas L, Jimenez RD, et al	Reduction in personal exposures to particulate matter and carbon monoxide as a result of the installation of a Patsari improved cook stove in Michoacan Mexico	Indoor air 2008;18:93-105	2008	DB 106 Measurement Results Row 12 of 16	Mexico	Michoacan	Nahuatzen	Comachuen		Rural		2600	Dry			Wood			Improved		Indoor Kitchen											26							Rural;Wood;Indoor Kitchen;ICS(Patsari)			PM2.5			Area (Kitchen)	UCB & Gravimetric	1.25 m high; 1m from stove; 1.5 m away from doors and windows
106	2	Cynthia AA, Edwards RD, Johnson M, Zuk M, Rojas L, Jimenez RD, et al	Reduction in personal exposures to particulate matter and carbon monoxide as a result of the installation of a Patsari improved cook stove in Michoacan Mexico	Indoor air 2008;18:93-105	2008	DB 106 Measurement Results Row 13 of 16	Mexico	Michoacan	Nahuatzen	Comachuen		Rural		2600	Dry			Wood			Improved		Indoor Kitchen											26							Rural;Wood;Indoor Kitchen;Traditional Stove			PM2.5			Area (Kitchen)	UCB & Gravimetric	1.25 m high; 1m from stove; 1.5 m away from doors and windows
106	2	Cynthia AA, Edwards RD, Johnson M, Zuk M, Rojas L, Jimenez RD, et al	Reduction in personal exposures to particulate matter and carbon monoxide as a result of the installation of a Patsari improved cook stove in Michoacan Mexico	Indoor air 2008;18:93-105	2008	DB 106 Measurement Results Row 14 of 16	Mexico	Michoacan	Nahuatzen	Comachuen		Rural		2600	Dry			Wood			Improved		Indoor Kitchen											26							Rural;Wood;Indoor Kitchen;ICS(Patsari) + Traditional Stove(Fogon)- Indoors			PM2.5			Area (Kitchen)	UCB & Gravimetric	1.25 m high; 1m from stove; 1.5 m away from doors and windows
106	2	Cynthia AA, Edwards RD, Johnson M, Zuk M, Rojas L, Jimenez RD, et al	Reduction in personal exposures to particulate matter and carbon monoxide as a result of the installation of a Patsari improved cook stove in Michoacan Mexico	Indoor air 2008;18:93-105	2008	DB 106 Measurement Results Row 15 of 16	Mexico	Michoacan	Nahuatzen	Comachuen		Rural		2600	Dry			Wood			Improved		Indoor Kitchen											26							Rural;Wood;Indoor Kitchen;Traditional Stove			PM2.5			Area (Kitchen)	UCB & Gravimetric	1.25 m high; 1m from stove; 1.5 m away from doors and windows
106	2	Cynthia AA, Edwards RD, Johnson M, Zuk M, Rojas L, Jimenez RD, et al	Reduction in personal exposures to particulate matter and carbon monoxide as a result of the installation of a Patsari improved cook stove in Michoacan Mexico	Indoor air 2008;18:93-105	2008	DB 106 Measurement Results Row 16 of 16	Mexico	Michoacan	Nahuatzen	Comachuen		Rural		2600	Dry			Wood			Improved		Indoor Kitchen											26							Rural;Wood;Indoor Kitchen;ICS(Patsari)+Traditional stove(Fogon) outdoors			PM2.5			Area (Kitchen)	UCB & Gravimetric	1.25 m high; 1m from stove; 1.5 m away from doors and windows
125	5	Bijaya Kumar Padhi and Pratap Kumar Padhy	Domestic Fuels, Indoor Air Pollution, and Children’s Health:The Case of Rural India	Ann. N.Y. Acad. Sci. 1140: 209 -217 (2008).	2008	DB 125 General Study Descriptives	India	West Bengal				Rural	Repeated Measure	41				LPG, Biomass			LPG, Traditional Chulha	Mud, Grass Bamboo	Indoor Kitchen	Enclosed	Windows in LPG users									750		Chidren 5-10		PM, CO, CO2, NO, NO2, SO2, O3	Area (Kitchen)
125	5	Bijaya Kumar Padhi and Pratap Kumar Padhy	Domestic Fuels, Indoor Air Pollution, and Children’s Health:The Case of Rural India	Ann. N.Y. Acad. Sci. 1140: 209 -217 (2008).	2008	DB 125 Measurement Results Row 1 of 2	India	West Bengal				Rural	Repeated Measure	41				LPG, Biomass			LPG, Traditional Chulha	Mud, Grass Bamboo	Indoor Kitchen	Enclosed	Windows in LPG users									750		Chidren 5-10		PM, CO, CO2, NO, NO2, SO2, O3	Area (Kitchen)		Biomass, Enclosed Kitchen; Traditional Stove			SPM			Area(Kitchen)	Handy air sampler -Gravimetric	0.5m high, 0,5m from the wall and 1 m from stove
125	5	Bijaya Kumar Padhi and Pratap Kumar Padhy	Domestic Fuels, Indoor Air Pollution, and Children’s Health:The Case of Rural India	Ann. N.Y. Acad. Sci. 1140: 209 -217 (2008).	2008	DB 125 Measurement Results Row 2 of 2	India	West Bengal				Rural	Repeated Measure	41				LPG, Biomass			LPG, Traditional Chulha	Mud, Grass Bamboo	Indoor Kitchen	Enclosed	Windows in LPG users									750		Chidren 5-10		PM, CO, CO2, NO, NO2, SO2, O3	Area (Kitchen)		LPG;Enclosed Kitchen; LPG Stove			SPM			Area(Kitchen)	Handy air sampler- Gravimetric	0.5m high, 0,5m from the wall and 1 m from stove
130	5	Om P. Kurmi, Sean Semple, Markus Steiner, George D. Henderson and Jon G. Ayres	Particulate Matter Exposure during Domestic Work in Nepal	Ann. Occup. Hyg., Vol. 52, No. 6, pp. 509 -517, 2008	2008	DB 130 General Study Descriptives	Nepal			Kathmandu valley		Rural-urban	Cross-sectional	1300-1600				Wood , LPG		Wood		Mud with thatched roof(rural); Brick and cement(Urban)												490		>=16		PM 2.5	Area(Kitchen)
130	5	Om P. Kurmi, Sean Semple, Markus Steiner, George D. Henderson and Jon G. Ayres	Particulate Matter Exposure during Domestic Work in Nepal	Ann. Occup. Hyg., Vol. 52, No. 6, pp. 509 -517, 2008	2008	DB 130 Measurement Results Row 1 of 12	Nepal			Kathmandu valley		Rural-urban	Cross-sectional	1300-1600				Wood , LPG		Wood		Mud with thatched roof(rural); Brick and cement(Urban)												490		>=16		PM 2.5	Area(Kitchen)		Rural;Wood;Traditional Stove			PM 2.5				Side Pack -Gravimetric
130	5	Om P. Kurmi, Sean Semple, Markus Steiner, George D. Henderson and Jon G. Ayres	Particulate Matter Exposure during Domestic Work in Nepal	Ann. Occup. Hyg., Vol. 52, No. 6, pp. 509 -517, 2008	2008	DB 130 Measurement Results Row 2 of 12	Nepal			Kathmandu valley		Rural-urban	Cross-sectional	1300-1600				Wood , LPG		Wood		Mud with thatched roof(rural); Brick and cement(Urban)												490		>=16		PM 2.5	Area(Kitchen)		Rural;Wood;Traditional Stove			PM 2.5				Gravimetric
130	5	Om P. Kurmi, Sean Semple, Markus Steiner, George D. Henderson and Jon G. Ayres	Particulate Matter Exposure during Domestic Work in Nepal	Ann. Occup. Hyg., Vol. 52, No. 6, pp. 509 -517, 2008	2008	DB 130 Measurement Results Row 3 of 12	Nepal			Kathmandu valley		Rural-urban	Cross-sectional	1300-1600				Wood , LPG		Wood		Mud with thatched roof(rural); Brick and cement(Urban)												490		>=16		PM 2.5	Area(Kitchen)		Rural;Wood;Traditional Stove			PM 2.5				Dust Track-Gravimetric
130	5	Om P. Kurmi, Sean Semple, Markus Steiner, George D. Henderson and Jon G. Ayres	Particulate Matter Exposure during Domestic Work in Nepal	Ann. Occup. Hyg., Vol. 52, No. 6, pp. 509 -517, 2008	2008	DB 130 Measurement Results Row 4 of 12	Nepal			Kathmandu valley		Rural-urban	Cross-sectional	1300-1600				Wood , LPG		Wood		Mud with thatched roof(rural); Brick and cement(Urban)												490		>=16		PM 2.5	Area(Kitchen)		Rural;Wood;Traditional Stove			PM 2.5				Gravimetric
130	5	Om P. Kurmi, Sean Semple, Markus Steiner, George D. Henderson and Jon G. Ayres	Particulate Matter Exposure during Domestic Work in Nepal	Ann. Occup. Hyg., Vol. 52, No. 6, pp. 509 -517, 2008	2008	DB 130 Measurement Results Row 5 of 12	Nepal			Kathmandu valley		Rural-urban	Cross-sectional	1300-1600				Wood , LPG		Wood		Mud with thatched roof(rural); Brick and cement(Urban)												490		>=16		PM 2.5	Area(Kitchen)		Urban;LPG;LPG Stove			PM 2.5				Side Pack -Gravimetric
130	5	Om P. Kurmi, Sean Semple, Markus Steiner, George D. Henderson and Jon G. Ayres	Particulate Matter Exposure during Domestic Work in Nepal	Ann. Occup. Hyg., Vol. 52, No. 6, pp. 509 -517, 2008	2008	DB 130 Measurement Results Row 6 of 12	Nepal			Kathmandu valley		Rural-urban	Cross-sectional	1300-1600				Wood , LPG		Wood		Mud with thatched roof(rural); Brick and cement(Urban)												490		>=16		PM 2.5	Area(Kitchen)		Urban;LPG;LPG Stove			PM 2.5				Gravimetric
130	5	Om P. Kurmi, Sean Semple, Markus Steiner, George D. Henderson and Jon G. Ayres	Particulate Matter Exposure during Domestic Work in Nepal	Ann. Occup. Hyg., Vol. 52, No. 6, pp. 509 -517, 2008	2008	DB 130 Measurement Results Row 7 of 12	Nepal			Kathmandu valley		Rural-urban	Cross-sectional	1300-1600				Wood , LPG		Wood		Mud with thatched roof(rural); Brick and cement(Urban)												490		>=16		PM 2.5	Area(Kitchen)		Urban;LPG;LPG Stove			PM 2.5				Dust Track-Gravimetric
130	5	Om P. Kurmi, Sean Semple, Markus Steiner, George D. Henderson and Jon G. Ayres	Particulate Matter Exposure during Domestic Work in Nepal	Ann. Occup. Hyg., Vol. 52, No. 6, pp. 509 -517, 2008	2008	DB 130 Measurement Results Row 8 of 12	Nepal			Kathmandu valley		Rural-urban	Cross-sectional	1300-1600				Wood , LPG		Wood		Mud with thatched roof(rural); Brick and cement(Urban)												490		>=16		PM 2.5	Area(Kitchen)		Urban;LPG;LPG Stove			PM 2.5				Gravimetric
130	5	Om P. Kurmi, Sean Semple, Markus Steiner, George D. Henderson and Jon G. Ayres	Particulate Matter Exposure during Domestic Work in Nepal	Ann. Occup. Hyg., Vol. 52, No. 6, pp. 509 -517, 2008	2008	DB 130 Measurement Results Row 9 of 12	Nepal			Kathmandu valley		Rural-urban	Cross-sectional	1300-1600				Wood , LPG		Wood		Mud with thatched roof(rural); Brick and cement(Urban)												490		>=16		PM 2.5	Area(Kitchen)		Urban;LPG;LPG Stove			PM 2.5				Gravimetric
130	5	Om P. Kurmi, Sean Semple, Markus Steiner, George D. Henderson and Jon G. Ayres	Particulate Matter Exposure during Domestic Work in Nepal	Ann. Occup. Hyg., Vol. 52, No. 6, pp. 509 -517, 2008	2008	DB 130 Measurement Results Row 10 of 12	Nepal			Kathmandu valley		Rural-urban	Cross-sectional	1300-1600				Wood , LPG		Wood		Mud with thatched roof(rural); Brick and cement(Urban)												490		>=16		PM 2.5	Area(Kitchen)		Urban;LPG;LPG Stove			PM 2.5				Gravimetric
130	5	Om P. Kurmi, Sean Semple, Markus Steiner, George D. Henderson and Jon G. Ayres	Particulate Matter Exposure during Domestic Work in Nepal	Ann. Occup. Hyg., Vol. 52, No. 6, pp. 509 -517, 2008	2008	DB 130 Measurement Results Row 11 of 12	Nepal			Kathmandu valley		Rural-urban	Cross-sectional	1300-1600				Wood , LPG		Wood		Mud with thatched roof(rural); Brick and cement(Urban)												490		>=16		PM 2.5	Area(Kitchen)		Rural;Wood;Traditional Stove			PM 2.5				Gravimetric
130	5	Om P. Kurmi, Sean Semple, Markus Steiner, George D. Henderson and Jon G. Ayres	Particulate Matter Exposure during Domestic Work in Nepal	Ann. Occup. Hyg., Vol. 52, No. 6, pp. 509 -517, 2008	2008	DB 130 Measurement Results Row 12 of 12	Nepal			Kathmandu valley		Rural-urban	Cross-sectional	1300-1600				Wood , LPG		Wood		Mud with thatched roof(rural); Brick and cement(Urban)												490		>=16		PM 2.5	Area(Kitchen)		Rural;Wood;Traditional Stove			PM 2.5				Gravimetric
73	1	Kumie A, Emmelin A, Wahlberg S, Berhane Y, Ali A, Mekonnen E, Brandstrom D	Magnitude of indoor NO2 from biomass fuels in rural settings of Ethiopia	Indoor Air 2009; 19: 14–21	2009	DB 73 General Study Descriptives	Ethiopia	Central Ethiopia	Butajira			Rural		2000	All			Wood, crop, animal dung			Traditional	Mud / thatched roof (Tukul)	Indoor Kitchen																									None	2 meter above the stove
73	1	Kumie A, Emmelin A, Wahlberg S, Berhane Y, Ali A, Mekonnen E, Brandstrom D	Magnitude of indoor NO2 from biomass fuels in rural settings of Ethiopia	Indoor Air 2009; 19: 14–21	2009	DB 73 Measurement Results Row 1 of 3	Ethiopia	Central Ethiopia	Butajira			Rural		2000	All			Wood, crop, animal dung			Traditional	Mud / thatched roof (Tukul)	Indoor Kitchen																									None	2 meter above the stove
73	1	Kumie A, Emmelin A, Wahlberg S, Berhane Y, Ali A, Mekonnen E, Brandstrom D	Magnitude of indoor NO2 from biomass fuels in rural settings of Ethiopia	Indoor Air 2009; 19: 14–21	2009	DB 73 Measurement Results Row 2 of 3	Ethiopia	Central Ethiopia	Butajira			Rural		1860	All			Wood, crop, animal dung			Traditional	Mud / thatched roof (Tukul)	Indoor Kitchen																									None	2 meter above the stove
73	1	Kumie A, Emmelin A, Wahlberg S, Berhane Y, Ali A, Mekonnen E, Brandstrom D	Magnitude of indoor NO2 from biomass fuels in rural settings of Ethiopia	Indoor Air 2009; 19: 14–21	2009	DB 73 Measurement Results Row 3 of 3	Ethiopia	Central Ethiopia	Butajira			Rural		2110	All			Wood, crop, animal dung			Traditional	Mud / thatched roof (Tukul)	Indoor Kitchen																									None	2 meter above the stove
78	3	Siddiqui AR, Lee K, Bennett D, Yang X, Brown KH, Bhutta ZA, Gold EB	Indoor carbon monoxide and PM2.5 concentrations by cooking fuels in Pakistan	Indoor air 2009; 19: 75–82	2009	DB78 General descriptives	Pakistan			Rehri Goth		Semi rural						Natural gas																44				PM
78	3	Siddiqui AR, Lee K, Bennett D, Yang X, Brown KH, Bhutta ZA, Gold EB	Indoor carbon monoxide and PM2.5 concentrations by cooking fuels in Pakistan	Indoor air 2009; 19: 75–82	2009	DB 78 Measurement Results Row 1 of 6	Pakistan			Rehri Goth		Semi rural						Natural gas																44				PM			Rural;Natural Gas			PM2.5				Dustrak 8520 (Aerosal spectrometer)	Breathing zone
78	3	Siddiqui AR, Lee K, Bennett D, Yang X, Brown KH, Bhutta ZA, Gold EB	Indoor carbon monoxide and PM2.5 concentrations by cooking fuels in Pakistan	Indoor air 2009; 19: 75–82	2009	DB 78 Measurement Results Row 2 of 6	Pakistan			Rehri Goth		Semi rural						Natural gas																44				PM			Rural;Natural Gas			PM2.5				Dustrak 8520 (Aerosal spectrometer)	Breathing zone
78	3	Siddiqui AR, Lee K, Bennett D, Yang X, Brown KH, Bhutta ZA, Gold EB	Indoor carbon monoxide and PM2.5 concentrations by cooking fuels in Pakistan	Indoor air 2009; 19: 75–82	2009	DB 78 Measurement Results Row 3 of 6	Pakistan			Rehri Goth		Semi rural						Wood																51				PM			Rual;Wood			PM2.5				Dustrak 8520 (Aerosal spectrometer)	Breathing zone
78	3	Siddiqui AR, Lee K, Bennett D, Yang X, Brown KH, Bhutta ZA, Gold EB	Indoor carbon monoxide and PM2.5 concentrations by cooking fuels in Pakistan	Indoor air 2009; 19: 75–82	2009	DB 78 Measurement Results Row 4 of 6	Pakistan			Rehri Goth		Semi rural						Natural gas																44				PM			Rural;Natural Gas			PM2.5				Dustrak 8520 (Aerosal spectrometer)	Breathing zone
78	3	Siddiqui AR, Lee K, Bennett D, Yang X, Brown KH, Bhutta ZA, Gold EB	Indoor carbon monoxide and PM2.5 concentrations by cooking fuels in Pakistan	Indoor air 2009; 19: 75–82	2009	DB 78 Measurement Results Row 5 of 6	Pakistan			Rehri Goth		Semi rural						Wood																51				PM			Rural;Wood			PM2.5				Dustrak 8520 (Aerosal spectrometer)	Breathing zone
78	3	Siddiqui AR, Lee K, Bennett D, Yang X, Brown KH, Bhutta ZA, Gold EB	Indoor carbon monoxide and PM2.5 concentrations by cooking fuels in Pakistan	Indoor air 2009; 19: 75–82	2009	DB 78 Measurement Results Row 6 of 6	Pakistan			Rehri Goth		Semi rural						Wood																51				PM			Rural;Wood			PM2.5				Dustrak 8520 (Aerosal spectrometer)	Breathing zone
79	6	Gao X, Yu Q, Gu Q, Chen Y, Ding K, Zhu J, Chen L	Indoor air pollution from solid biomass fuels combustion in rural agricultural area of Tibet, China	Indoor Air;19:198-205	2009	DB79 General descriptives	China					Rural		4015	Winter			Dung, Wood, Methane			Traditional																	PM
79	6	Gao X, Yu Q, Gu Q, Chen Y, Ding K, Zhu J, Chen L	Indoor air pollution from solid biomass fuels combustion in rural agricultural area of Tibet, China	Indoor Air doi:10.1111/j.1600-0668.2008.00579.x	2009	DB 79 Measurement Results Row 1 of 10	China		Jiang-zi, Zha-nang			Rural		4016	Winter			Dung, Wood, Methane			Traditional													18				PM			Rural;Winter;Dung;Traditional Stove			PM2.5				Air metrics Mini-Vol portable air sampler with Whatman®	Breathing zone
79	6	Gao X, Yu Q, Gu Q, Chen Y, Ding K, Zhu J, Chen L	Indoor air pollution from solid biomass fuels combustion in rural agricultural area of Tibet, China	Indoor Air doi:10.1111/j.1600-0668.2008.00579.x	2009	DB 79 Measurement Results Row 2 of 10	China		Jiang-zi, Zha-nang			Rural		4015	Winter			Dung, Wood, Methane			Traditional													9				PM			Rural;Winter;Dung-Wood			PM2.5				Air metrics Mini-Vol portable air sampler with Whatman®	Breathing zone
79	6	Gao X, Yu Q, Gu Q, Chen Y, Ding K, Zhu J, Chen L	Indoor air pollution from solid biomass fuels combustion in rural agricultural area of Tibet, China	Indoor Air doi:10.1111/j.1600-0668.2008.00579.x	2009	DB 79 Measurement Results Row 3 of 10	China		Jiang-zi, Zha-nang			Rural		4015	Winter			Dung, Wood, Methane			Traditional													18				PM			Rural;Winter;Dung;Traditional Stove			PM2.5				Air metrics Mini-Vol portable air sampler with Whatman®	Bed room, Central
79	6	Gao X, Yu Q, Gu Q, Chen Y, Ding K, Zhu J, Chen L	Indoor air pollution from solid biomass fuels combustion in rural agricultural area of Tibet, China	Indoor Air doi:10.1111/j.1600-0668.2008.00579.x	2009	DB 79 Measurement Results Row 4 of 10	China		Jiang-zi, Zha-nang			Rural		4015	Winter			Dung, Wood, Methane			Traditional													34				PM			Rural;Winter;Dung-Wood-Methane;Traditional Stove			PM2.5				Air metrics Mini-Vol portable air sampler with Whatman®	Yard, Central
79	6	Gao X, Yu Q, Gu Q, Chen Y, Ding K, Zhu J, Chen L	Indoor air pollution from solid biomass fuels combustion in rural agricultural area of Tibet, China	Indoor Air doi:10.1111/j.1600-0668.2008.00579.x	2009	DB 79 Measurement Results Row 5 of 10	China		Jiang-zi, Zha-nang			Rural		4015	Winter			Dung, Wood, Methane			Traditional													30				PM			Rural;Winter;Dung-Wood;Traditional Stove			PM2.5				Air metrics Mini-Vol portable air sampler with Whatman®	Breathing zone
79	6	Gao X, Yu Q, Gu Q, Chen Y, Ding K, Zhu J, Chen L	Indoor air pollution from solid biomass fuels combustion in rural agricultural area of Tibet, China	Indoor Air doi:10.1111/j.1600-0668.2008.00579.x	2009	DB 79 Measurement Results Row 6 of 10	China		Jiang-zi, Zha-nang			Rural		4015	Winter			Dung, Wood, Methane			Traditional													12				PM			Rural;Winter;Wood;Traditional Stove			PM2.5				Air metrics Mini-Vol portable air sampler with Whatman®	Breathing zone
79	6	Gao X, Yu Q, Gu Q, Chen Y, Ding K, Zhu J, Chen L	Indoor air pollution from solid biomass fuels combustion in rural agricultural area of Tibet, China	Indoor Air doi:10.1111/j.1600-0668.2008.00579.x	2009	DB 79 Measurement Results Row 7 of 10	China		Jiang-zi, Zha-nang			Rural		4015	Winter			Dung, Wood, Methane			Traditional													21				PM			Rural;Winter;Dung-Wood;Traditional Stove			PM2.5				Air metrics Mini-Vol portable air sampler with Whatman®	Breathing zone
79	6	Gao X, Yu Q, Gu Q, Chen Y, Ding K, Zhu J, Chen L	Indoor air pollution from solid biomass fuels combustion in rural agricultural area of Tibet, China	Indoor Air doi:10.1111/j.1600-0668.2008.00579.x	2009	DB 79 Measurement Results Row 8 of 10	China		Jiang-zi, Zha-nang			Rural		4015	Winter			Dung, Wood, Methane																15				PM			Rural;Winter;Methane;Traditional Stove			PM2.5				Air metrics Mini-Vol portable air sampler with Whatman®	Breathing zone
79	6	Gao X, Yu Q, Gu Q, Chen Y, Ding K, Zhu J, Chen L	Indoor air pollution from solid biomass fuels combustion in rural agricultural area of Tibet, China	Indoor Air doi:10.1111/j.1600-0668.2008.00579.x	2009	DB 79 Measurement Results Row 9 of 10	China		Jiang-zi, Zha-nang			Rural		4015	Winter			Dung, Wood, Methane			Traditional													21				PM			Rural;Winter;Dung-Wood-Methane;Traditional Stove			PM2.5				Air metrics Mini-Vol portable air sampler with Whatman®	Living, Central
79	6	Gao X, Yu Q, Gu Q, Chen Y, Ding K, Zhu J, Chen L	Indoor air pollution from solid biomass fuels combustion in rural agricultural area of Tibet, China	Indoor Air doi:10.1111/j.1600-0668.2008.00579.x	2009	DB 79 Measurement Results Row 10 of 10	China		Jiang-zi, Zha-nang			Rural		4015	Winter			Dung, Wood, Methane			Traditional													45				PM			Rural;Winter;Dung-Wood-Methane;Traditional Stove			PM2.5				Air metrics Mini-Vol portable air sampler with Whatman®	Breathing zone
84	5	Begum BA, Paul SK, Hossain MD, Biswass SK, Hopke PK	Indoor air pollution from particulate matter emissions in different houeholds in rural areas of bangladesh	Building and Environment 44; 898-903	2009	DB84 General descriptives	Bangladesh		Dhaka	Savar		Rural						Wood, Dung, Gas				Wall- Bamboo; Roof-Tin	Indoor Kitchen											1				PM
84	5	Begum BA, Paul SK, Hossain MD, Biswass SK, Hopke PK	Indoor air pollution from particulate matter emissions in different houeholds in rural areas of bangladesh	Building and Environment 44; 898-903	2009	DB 84 Measurement Results Row 1 of 4	Bangladesh		Dhaka	Savar		Rural						Wood, Dung, Gas				Wall- Bamboo; Roof-Tin	Indoor Kitchen											1				PM			Rural; Wood;Indoor Kitchen;Traditional Stove			PM10				MiniVol Portable Air Samplers
84	5	Begum BA, Paul SK, Hossain MD, Biswass SK, Hopke PK	Indoor air pollution from particulate matter emissions in different houeholds in rural areas of bangladesh	Building and Environment 44; 898-903	2009	DB 84 Measurement Results Row 2 of 4	Bangladesh		Dhaka	Savar		Rural						Wood, Dung, Gas				Wall- Bamboo; Roof-Tin	Indoor Kitchen											1				PM			Rural; Wood;Indoor Kitchen;Traditional Stove			PM10				MiniVol Portable Air Samplers
84	5	Begum BA, Paul SK, Hossain MD, Biswass SK, Hopke PK	Indoor air pollution from particulate matter emissions in different houeholds in rural areas of bangladesh	Building and Environment 44; 898-903	2009	DB 84 Measurement Results Row 3 of 4	Bangladesh		Dhaka	Savar		Rural						Wood, Dung, Gas				Wall- Bamboo; Roof-Tin	Indoor Kitchen											1				PM			Rural; Gas;Indoor Kitchen;Gas Stove			PM10				MiniVol Portable Air Samplers
84	5	Begum BA, Paul SK, Hossain MD, Biswass SK, Hopke PK	Indoor air pollution from particulate matter emissions in different houeholds in rural areas of bangladesh	Building and Environment 44; 898-903	2009	DB 84 Measurement Results Row 4 of 4	Bangladesh		Dhaka	Savar		Rural						Wood, Dung, Gas					Outdoor Kitchen											1				PM			Rural; Wood-Dung;Outdoor Kitchen;Traditional Stove			PM10				MiniVol Portable Air Samplers
88	2	Clark MJ, Peel JL, Burch JB, Nelson TL, Robinson MM, Conway S, Bachand AM, Reynolds SJ	Impact of improved cookstoves on indoor air pollution and adverse health effects among Hondura women	International journal of environmental health research DOI 10.1080/09603120902842705	2009	DB87 General descriptives	Honduras			Santa Lucia, Suyapa		Rural						Rural;Biomass;Indoor Kitchen; Traditional Stove			Traditional		Indoor Kitchen											28				PM, CO
88	2	Clark MJ, Peel JL, Burch JB, Nelson TL, Robinson MM, Conway S, Bachand AM, Reynolds SJ	Impact of improved cookstoves on indoor air pollution and adverse health effects among Hondura women	International journal of environmental health research DOI 10.1080/09603120902842705	2009	DB 87 Measurement Results Row 1 of 4	Honduras			Santa Lucia, Suyapa		Rural									Traditional		Indoor Kitchen											28				PM, CO			Rural;Biomass;Indoor Kitchen; Traditional Stove			PM2.5				PEM Samplers (SKC) with teflon filter	Breathing height
88	2	Clark MJ, Peel JL, Burch JB, Nelson TL, Robinson MM, Conway S, Bachand AM, Reynolds SJ	Impact of improved cookstoves on indoor air pollution and adverse health effects among Hondura women	International journal of environmental health research DOI 10.1080/09603120902842705	2009	DB 87 Measurement Results Row 2 of 4	Honduras			Santa Lucia, Suyapa		Rural									Traditional		Indoor Kitchen											28				PM, CO			Rural;Biomass;Indoor Kitchen; Traditional Stove			PM2.5				PEM Samplers (SKC) with teflon filter	Breathing height
88	2	Clark MJ, Peel JL, Burch JB, Nelson TL, Robinson MM, Conway S, Bachand AM, Reynolds SJ	Impact of improved cookstoves on indoor air pollution and adverse health effects among Hondura women	International journal of environmental health research DOI 10.1080/09603120902842705	2009	DB 87 Measurement Results Row 3 of 4	Honduras			Santa Lucia, Suyapa		Rural									Improved		Indoor Kitchen											30				PM, CO			Rural;Biomass;Indoor Kitchen; ICS			PM2.5				PEM Samplers (SKC) with teflon filter	Breathing height
88	2	Clark MJ, Peel JL, Burch JB, Nelson TL, Robinson MM, Conway S, Bachand AM, Reynolds SJ	Impact of improved cookstoves on indoor air pollution and adverse health effects among Hondura women	International journal of environmental health research DOI 10.1080/09603120902842705	2009	DB 87 Measurement Results Row 4 of 4	Honduras			Santa Lucia, Suyapa		Rural									Improved		Indoor Kitchen											30				PM, CO			Rural;Biomass;Indoor Kitchen; ICS			PM2.5				PEM Samplers (SKC) with teflon filter	Breathing height
91	2	Kang S, Li C, Wang F, Zhang Q, Cong Z	Total suspended particulate matter and toxic elements indoors during cooking with yak dung	Atmospheric environment 43:4243-4246	2009	DB91 General descriptives	China	Nam Co area				Rural		4730				Yak dung			Traditional	Yak wool tent	Indoor Kitchen											2				PM						TSP				Vacum pump with Teflon filter	1.5 m above & 1 m away
91	2	Kang S, Li C, Wang F, Zhang Q, Cong Z	Total suspended particulate matter and toxic elements indoors during cooking with yak dung	Atmospheric environment 43:4243-4246	2009	DB 91 Measurement Results Row 1 of 1	China	Nam Co area				Rural		4730				Yak dung			Traditional	Yak wool tent	Indoor Kitchen											2				PM						TSP				Vacum pump with Teflon filter	1.5 m above & 1 m away
96	5	Balakrishnan K, Sankar Sambandam, David Pennise, Dana Charron	SHELL Foundation Report - Unpublished	(SRU, Chennai, India)	2009	DB96 General descriptives	India	Karnataka				Rural						Solid fuel			Improved		Indoor Kitchen											37										PM2.5				UCB	1 m away & 1.4 m above
96	5	Balakrishnan K, Sankar Sambandam, David Pennise, Dana Charron	SHELL Foundation Report - Unpublished	(SRU, Chennai, India)	2009	DB 96 Measurement Results Row 1 of 3	India	Tamilnadu	Thiruvellore	Perambakkam, Thirupachoor		Rural						Solid fuel			Improved		Indoor Kitchen											24										PM2.5				UCB	1 m away & 1.4 m above
96	5	Balakrishnan K, Sankar Sambandam, David Pennise, Dana Charron	SHELL Foundation Report - Unpublished	(SRU, Chennai, India)	2009	DB 96 Measurement Results Row 2 of 3	India	Karnataka				Rural						Solid fuel			Traditional		Indoor Kitchen											39										PM2.5				UCB	1 m away & 1.4 m above
96	5	Balakrishnan K, Sankar Sambandam, David Pennise, Dana Charron	SHELL Foundation Report - Unpublished	(SRU, Chennai, India)	2009	DB 96 Measurement Results Row 3 of 3	India	Tamilnadu	Thiruvellore	Perambakkam, Thirupachoor		Rural						Solid fuel			Traditional		Indoor Kitchen											28										PM2.5				UCB	1 m away & 1.4 m above
98	1	Pennise D, Brant S, Agbeve SM, Quaye W, Mengesha F, Tadele W, Wofchuck T	Indoor air quality impacts of an improved wood stove in Ghana and an ethanol stove in Ethiopia	Energy for sustaninable development 2009; 13:71-76	2009	DB 98 General descriptives	Ghana, Ethiopia			Addis Ababa, Bonga Camp, Kebribeyah Camp								Wood, Charcoal, Kerosene			Traditional		Indoor Kitchen											33				PM, CO
98	1	Pennise D, Brant S, Agbeve SM, Quaye W, Mengesha F, Tadele W, Wofchuck T	Indoor air quality impacts of an improved wood stove in Ghana and an ethanol stove in Ethiopia	Energy for sustaninable development 2009; 13:71-76	2009	DB 98 Measurement Results Row 1 of 10	Ghana, Ethiopia			Addis Ababa, Bonga Camp, Kebribeyah Camp								Wood, Charcoal, Kerosene			Traditional		Indoor Kitchen											33				PM, CO			Urban;Etiopia;Wood- Charcoal-Kerosene;Indoor Kitchen;Traditional stove			PM2.5				UCB	1 m away from the edge of the combustion zone, 1.25 m above & 1.5 m away from doors and windows
98	1	Pennise D, Brant S, Agbeve SM, Quaye W, Mengesha F, Tadele W, Wofchuck T	Indoor air quality impacts of an improved wood stove in Ghana and an ethanol stove in Ethiopia	Energy for sustaninable development 2009; 13:71-76	2009	DB 98 Measurement Results Row 2 of 10	Ghana, Ethiopia			Addis Ababa, Bonga Camp, Kebribeyah Camp								Ethanol			Improved		Indoor Kitchen											33				PM, CO			Urban;Ethiopia;Wood- Charcoal-Kerosene;Indoor Kitchen;ICS(Clean Cook)			PM2.5				UCB	1 m away from the edge of the combustion zone, 1.25 m above & 1.5 m away from doors and windows
98	1	Pennise D, Brant S, Agbeve SM, Quaye W, Mengesha F, Tadele W, Wofchuck T	Indoor air quality impacts of an improved wood stove in Ghana and an ethanol stove in Ethiopia	Energy for sustaninable development 2009; 13:71-76	2009	DB 98 Measurement Results Row 3 of 10	Ghana, Ethiopia			Kebribeyah Camp								Wood, Charcoal, Kerosene			Traditional		Indoor Kitchen											12				PM, CO			Urban;Kebribeyah;Wood- Charcoal-Kerosene;Indoor Kitchen;Traditional stove			PM2.5				UCB	1 m away from the edge of the combustion zone, 1.25 m above & 1.5 m away from doors and windows
98	1	Pennise D, Brant S, Agbeve SM, Quaye W, Mengesha F, Tadele W, Wofchuck T	Indoor air quality impacts of an improved wood stove in Ghana and an ethanol stove in Ethiopia	Energy for sustaninable development 2009; 13:71-76	2009	DB 98 Measurement Results Row 4 of 10	Ghana, Ethiopia			Kebribeyah Camp								Ethanol			Improved		Indoor Kitchen											12				PM, CO			Urban;Kebribeyah;Wood- Charcoal-Kerosene;Indoor Kitchen;ICS(Clean Cook)			PM2.5				UCB	1 m away from the edge of the combustion zone, 1.25 m above & 1.5 m away from doors and windows
98	1	Pennise D, Brant S, Agbeve SM, Quaye W, Mengesha F, Tadele W, Wofchuck T	Indoor air quality impacts of an improved wood stove in Ghana and an ethanol stove in Ethiopia	Energy for sustaninable development 2009; 13:71-76	2009	DB 98 Measurement Results Row 5 of 10	Ghana, Ethiopia			Bonga Camp								Wood, Charcoal, Kerosene			Traditional		Indoor Kitchen											12				PM, CO			Urban;Bonga;Wood- Charcoal-Kerosene;Indoor Kitchen;Traditional stove			PM2.5				UCB	1 m away from the edge of the combustion zone, 1.25 m above & 1.5 m away from doors and windows
98	1	Pennise D, Brant S, Agbeve SM, Quaye W, Mengesha F, Tadele W, Wofchuck T	Indoor air quality impacts of an improved wood stove in Ghana and an ethanol stove in Ethiopia	Energy for sustaninable development 2009; 13:71-76	2009	DB 98 Measurement Results Row 6 of 10	Ghana, Ethiopia			Bonga Camp								Ethanol			Improved		Indoor Kitchen											12				PM, CO			Urban;Bonga;Wood- Charcoal-Kerosene;Indoor Kitchen;ICS(Clean Cook)			PM2.5				UCB	1 m away from the edge of the combustion zone, 1.25 m above & 1.5 m away from doors and windows
98	1	Pennise D, Brant S, Agbeve SM, Quaye W, Mengesha F, Tadele W, Wofchuck T	Indoor air quality impacts of an improved wood stove in Ghana and an ethanol stove in Ethiopia	Energy for sustaninable development 2009; 13:71-76	2009	DB 98 Measurement Results Row 7 of 10	Ghana, Ethiopia			Addis Ababa		Urban						Charcoal, Kerosene			Traditional		Indoor Kitchen											9				PM, CO			Urban;AddisAbaba;Wood- Charcoal-Kerosene;Indoor Kitchen;Traditional stove			PM2.5				UCB	1 m away from the edge of the combustion zone, 1.25 m above & 1.5 m away from doors and windows
98	1	Pennise D, Brant S, Agbeve SM, Quaye W, Mengesha F, Tadele W, Wofchuck T	Indoor air quality impacts of an improved wood stove in Ghana and an ethanol stove in Ethiopia	Energy for sustaninable development 2009; 13:71-76	2009	DB 98 Measurement Results Row 8 of 10	Ghana, Ethiopia			Addis Ababa		Urban						Ethanol			Improved		Indoor Kitchen											9				PM, CO			Urban;Addis Ababa;Wood- Charcoal-Kerosene;Indoor Kitchen;ICS(Clean Cook)			PM2.5				UCB	1 m away from the edge of the combustion zone, 1.25 m above & 1.5 m away from doors and windows
98	1	Pennise D, Brant S, Agbeve SM, Quaye W, Mengesha F, Tadele W, Wofchuck T	Indoor air quality impacts of an improved wood stove in Ghana and an ethanol stove in Ethiopia	Energy for sustaninable development 2009; 13:71-76	2009	DB 98 Measurement Results Row 9 of 10	Ghana, Ethiopia			Accra								Wood			Traditional		Indoor Kitchen											36				PM, CO			Urban;Accra;Wood- Charcoal-Kerosene;Indoor Kitchen;Traditional stove			PM2.5				UCB	1 m away from the edge of the combustion zone, 1.25 m above & 1.5 m away from doors and windows
98	1	Pennise D, Brant S, Agbeve SM, Quaye W, Mengesha F, Tadele W, Wofchuck T	Indoor air quality impacts of an improved wood stove in Ghana and an ethanol stove in Ethiopia	Energy for sustaninable development 2009; 13:71-76	2009	DB 98 Measurement Results Row 10 of 10	Ghana, Ethiopia			Accra								Wood			Improved		Indoor Kitchen											36				PM, CO			Urban;Accra;Wood- Charcoal-Kerosene;Indoor Kitchen;ICS(Gyapa)			PM2.5				UCB	1 m away from the edge of the combustion zone, 1.25 m above & 1.5 m away from doors and windows
103	2	Baustista L, Correa A, Baumgartner J, Breysse P, Matanoski GM	Indoor Charcoal smoke and acute respiratory infections in young children in the dominician republic	American journal of epidemiology 2009; 169: 572-580.	2009	DB 103 General descriptives	Dominican republic		Santo Domingo	Domingo Savio								Propane gas, Charcoal					Indoor Kitchen															PM
103	2	Baustista L, Correa A, Baumgartner J, Breysse P, Matanoski GM	Indoor Charcoal smoke and acute respiratory infections in young children in the dominician republic	American journal of epidemiology 2009; 169: 572-580.	2009	DB 103 Measurement Results Row 1 of 2	Dominican republic		Santo Domingo	Domingo Savio								Propane gas, Charcoal					Indoor Kitchen															PM			Rural; Propane Gas;Indoor Kitchen;Gas Stove			PM4				Gilian Sampling pump (Sensidyne, Inc., Clearwater, Florida
103	2	Baustista L, Correa A, Baumgartner J, Breysse P, Matanoski GM	Indoor Charcoal smoke and acute respiratory infections in young children in the dominician republic	American journal of epidemiology 2009; 169: 572-580.	2009	DB 103 Measurement Results Row 2 of 2	Dominican republic		Santo Domingo	Domingo Savio								Propane gas, Charcoal					Indoor Kitchen															PM			Rural;Charcoal;Indoor Kitchen;Tradional Stove			PM4				Gilian Sampling pump (Sensidyne, Inc., Clearwater, Florida
108	3	Colbeck I, Nasir Z A, Ali Z, Ahmad S	Characteristics of indoor/outdoor particulate pollution in urban and rural residential environment of Pakistan	Indoor Air; 20:40-51	2009	DB 108 General Descriptives	Pakistan
118	1	Fullerton D G, Semple S, Kalambo F, Suseno A, Malamba R, Henderson G, et al	Biomass fuel use and indoor air pollution in homes in Malawi	Occup Environ Med;66: 777–783.	2009	DB 118 General Descriptives	Malawi
120	1	Kumie A, Emmelin A, Wahlberg S, Berhane Y, Ali A, Mekonen E, et al	Sources of variation for indoor nitrogen dioxide in rural residences of Ethiopia	Environmental Health; 8:51	2009	DB 120 General Descriptives	Ethiopia
123	2	Tone Smith-Sivertsen, Esperanza Dı´az, Dan Pope, Rolv T. Lie, Anaite Dı´az, John McCracken,Per Bakke, Byron Arana, Kirk R. Smith, and Nigel Bruce	Effect of Reducing Indoor Air Pollution on Women’s Respiratory Symptoms and Lung Function: The RESPIRE Randomized Trial, Guatemala	Am J Epidemiol 2009;170:211 -220	2009	DB 123 General Descriptives	Guatemala
126	5	D. Massey, J. Masih, A. Kulshrestha, M. Habil, A. Taneja	Indoor/outdoor relationship of fine particles less than 2.5 mm (PM2.5) in residential homes locations in central Indian region	Building and Environment 44 (2009) 2037-2045	2009	DB 126 General Study Descriptives	India			Agra		Rural-Urban	Repeated Measure		Winter	3 to 35		LPG, Wood, Kerosene, Cowdung			LPG, Kerosene and Traditional	Roadside(Urban), Mud and grass (Rural)	Indoor Kitchen											14				PM (Various size fractions)	Area(Living); Area (Outdoors)
126	5	D. Massey, J. Masih, A. Kulshrestha, M. Habil, A. Taneja	Indoor/outdoor relationship of fine particles less than 2.5 mm (PM2.5) in residential homes locations in central Indian region	Building and Environment 44 (2009) 2037-2045	2009	DB 126 Measurement Results Row 1 of 24	India			Agra		Rural-Urban	Repeated Measure		Winter	3 to 35		LPG, Wood, Kerosene, Cowdung			LPG, Kerosene and Traditional	Roadside(Urban), Mud and grass (Rural)	Indoor Kitchen											14				PM (Various size fractions)	Area(Living); Area (Outdoors)		Rural			2.5			Area (Living)	Grimm Aerosol Photometer	Breathing zone
126	5	D. Massey, J. Masih, A. Kulshrestha, M. Habil, A. Taneja	Indoor/outdoor relationship of fine particles less than 2.5 mm (PM2.5) in residential homes locations in central Indian region	Building and Environment 44 (2009) 2037-2045	2009	DB 126 Measurement Results Row 2 of 24	India			Agra		Rural-Urban	Repeated Measure		Winter	3 to 35		LPG, Wood, Kerosene, Cowdung			LPG, Kerosene and Traditional	Roadside(Urban), Mud and grass (Rural)	Indoor Kitchen											14				PM (Various size fractions)	Area(Living); Area (Outdoors)		Rural			2.5			Area (Outdoors)	Grimm Aerosol Photometer	Breathing zone
126	5	D. Massey, J. Masih, A. Kulshrestha, M. Habil, A. Taneja	Indoor/outdoor relationship of fine particles less than 2.5 mm (PM2.5) in residential homes locations in central Indian region	Building and Environment 44 (2009) 2037-2045	2009	DB 126 Measurement Results Row 3 of 24	India			Agra		Rural-Urban	Repeated Measure		Winter	3 to 35		LPG, Wood, Kerosene, Cowdung			LPG, Kerosene and Traditional	Roadside(Urban), Mud and grass (Rural)	Indoor Kitchen											14				PM (Various size fractions)	Area(Living); Area (Outdoors)		Rural			1			Area (Living)	Grimm Aerosol Photometer	Breathing zone
126	5	D. Massey, J. Masih, A. Kulshrestha, M. Habil, A. Taneja	Indoor/outdoor relationship of fine particles less than 2.5 mm (PM2.5) in residential homes locations in central Indian region	Building and Environment 44 (2009) 2037-2045	2009	DB 126 Measurement Results Row 4 of 24	India			Agra		Rural-Urban	Repeated Measure		Winter	3 to 35		LPG, Wood, Kerosene, Cowdung			LPG, Kerosene and Traditional	Roadside(Urban), Mud and grass (Rural)	Indoor Kitchen											14				PM (Various size fractions)	Area(Living); Area (Outdoors)		Rural			1			Area (Outdoors)	Grimm Aerosol Photometer	Breathing zone
126	5	D. Massey, J. Masih, A. Kulshrestha, M. Habil, A. Taneja	Indoor/outdoor relationship of fine particles less than 2.5 mm (PM2.5) in residential homes locations in central Indian region	Building and Environment 44 (2009) 2037-2045	2009	DB 126 Measurement Results Row 5 of 24	India			Agra		Rural-Urban	Repeated Measure		Winter	3 to 35		LPG, Wood, Kerosene, Cowdung			LPG, Kerosene and Traditional	Roadside(Urban), Mud and grass (Rural)	Indoor Kitchen											14				PM (Various size fractions)	Area(Living); Area (Outdoors)		Rural			0.5			Area (Living)	Grimm Aerosol Photometer	Breathing zone
126	5	D. Massey, J. Masih, A. Kulshrestha, M. Habil, A. Taneja	Indoor/outdoor relationship of fine particles less than 2.5 mm (PM2.5) in residential homes locations in central Indian region	Building and Environment 44 (2009) 2037-2045	2009	DB 126 Measurement Results Row 6 of 24	India			Agra		Rural-Urban	Repeated Measure		Winter	3 to 35		LPG, Wood, Kerosene, Cowdung			LPG, Kerosene and Traditional	Roadside(Urban), Mud and grass (Rural)	Indoor Kitchen											14				PM (Various size fractions)	Area(Living); Area (Outdoors)		Rural			0.5			Area (Outdoors)	Grimm Aerosol Photometer	Breathing zone
126	5	D. Massey, J. Masih, A. Kulshrestha, M. Habil, A. Taneja	Indoor/outdoor relationship of fine particles less than 2.5 mm (PM2.5) in residential homes locations in central Indian region	Building and Environment 44 (2009) 2037-2045	2009	DB 126 Measurement Results Row 7 of 24	India			Agra		Rural-Urban	Repeated Measure		Winter	3 to 35		LPG, Wood, Kerosene, Cowdung			LPG, Kerosene and Traditional	Roadside(Urban), Mud and grass (Rural)	Indoor Kitchen											14				PM (Various size fractions)	Area(Living); Area (Outdoors)		Rural			0.25			Area (Living)	Grimm Aerosol Photometer	Breathing zone
126	5	D. Massey, J. Masih, A. Kulshrestha, M. Habil, A. Taneja	Indoor/outdoor relationship of fine particles less than 2.5 mm (PM2.5) in residential homes locations in central Indian region	Building and Environment 44 (2009) 2037-2045	2009	DB 126 Measurement Results Row 8 of 24	India			Agra		Rural-Urban	Repeated Measure		Winter	3 to 35		LPG, Wood, Kerosene, Cowdung			LPG, Kerosene and Traditional	Roadside(Urban), Mud and grass (Rural)	Indoor Kitchen											14				PM (Various size fractions)	Area(Living); Area (Outdoors)		Rural			0.25			Area (Outdoors)	Grimm Aerosol Photometer	Breathing zone
126	5	D. Massey, J. Masih, A. Kulshrestha, M. Habil, A. Taneja	Indoor/outdoor relationship of fine particles less than 2.5 mm (PM2.5) in residential homes locations in central Indian region	Building and Environment 44 (2009) 2037-2045	2009	DB 126 Measurement Results Row 9 of 24	India			Agra		Rural-Urban	Repeated Measure		Winter	3 to 35		LPG, Wood, Kerosene, Cowdung			LPG, Kerosene and Traditional	Roadside(Urban), Mud and grass (Rural)	Indoor Kitchen											14				PM (Various size fractions)	Area(Living); Area (Outdoors)		Urban Roadside			2.5			Area (Living)	Grimm Aerosol Photometer	Breathing zone
126	5	D. Massey, J. Masih, A. Kulshrestha, M. Habil, A. Taneja	Indoor/outdoor relationship of fine particles less than 2.5 mm (PM2.5) in residential homes locations in central Indian region	Building and Environment 44 (2009) 2037-2045	2009	DB 126 Measurement Results Row 10 of 24	India			Agra		Rural-Urban	Repeated Measure		Winter	3 to 35		LPG, Wood, Kerosene, Cowdung			LPG, Kerosene and Traditional	Roadside(Urban), Mud and grass (Rural)	Indoor Kitchen											14				PM (Various size fractions)	Area(Living); Area (Outdoors)		Urban Roadside			2.5			Area (Outdoors)	Grimm Aerosol Photometer	Breathing zone
126	5	D. Massey, J. Masih, A. Kulshrestha, M. Habil, A. Taneja	Indoor/outdoor relationship of fine particles less than 2.5 mm (PM2.5) in residential homes locations in central Indian region	Building and Environment 44 (2009) 2037-2045	2009	DB 126 Measurement Results Row 11 of 24	India			Agra		Rural-Urban	Repeated Measure		Winter	3 to 35		LPG, Wood, Kerosene, Cowdung			LPG, Kerosene and Traditional	Roadside(Urban), Mud and grass (Rural)	Indoor Kitchen											14				PM (Various size fractions)	Area(Living); Area (Outdoors)		Urban Roadside			1			Area (Living)	Grimm Aerosol Photometer	Breathing zone
126	5	D. Massey, J. Masih, A. Kulshrestha, M. Habil, A. Taneja	Indoor/outdoor relationship of fine particles less than 2.5 mm (PM2.5) in residential homes locations in central Indian region	Building and Environment 44 (2009) 2037-2045	2009	DB 126 Measurement Results Row 12 of 24	India			Agra		Rural-Urban	Repeated Measure		Winter	3 to 35		LPG, Wood, Kerosene, Cowdung			LPG, Kerosene and Traditional	Roadside(Urban), Mud and grass (Rural)	Indoor Kitchen											14				PM (Various size fractions)	Area(Living); Area (Outdoors)		Urban Roadside			1			Area (Outdoors)	Grimm Aerosol Photometer	Breathing zone
126	5	D. Massey, J. Masih, A. Kulshrestha, M. Habil, A. Taneja	Indoor/outdoor relationship of fine particles less than 2.5 mm (PM2.5) in residential homes locations in central Indian region	Building and Environment 44 (2009) 2037-2045	2009	DB 126 Measurement Results Row 13 of 24	India			Agra		Rural-Urban	Repeated Measure		Winter	3 to 35		LPG, Wood, Kerosene, Cowdung			LPG, Kerosene and Traditional	Roadside(Urban), Mud and grass (Rural)	Indoor Kitchen											14				PM (Various size fractions)	Area(Living); Area (Outdoors)		Urban Roadside			0.5			Area (Living)	Grimm Aerosol Photometer	Breathing zone
126	5	D. Massey, J. Masih, A. Kulshrestha, M. Habil, A. Taneja	Indoor/outdoor relationship of fine particles less than 2.5 mm (PM2.5) in residential homes locations in central Indian region	Building and Environment 44 (2009) 2037-2045	2009	DB 126 Measurement Results Row 14 of 24	India			Agra		Rural-Urban	Repeated Measure		Winter	3 to 35		LPG, Wood, Kerosene, Cowdung			LPG, Kerosene and Traditional	Roadside(Urban), Mud and grass (Rural)	Indoor Kitchen											14				PM (Various size fractions)	Area(Living); Area (Outdoors)		Urban Roadside			0.5			Area (Outdoors)	Grimm Aerosol Photometer	Breathing zone
126	5	D. Massey, J. Masih, A. Kulshrestha, M. Habil, A. Taneja	Indoor/outdoor relationship of fine particles less than 2.5 mm (PM2.5) in residential homes locations in central Indian region	Building and Environment 44 (2009) 2037-2045	2009	DB 126 Measurement Results Row 15 of 24	India			Agra		Rural-Urban	Repeated Measure		Winter	3 to 35		LPG, Wood, Kerosene, Cowdung			LPG, Kerosene and Traditional	Roadside(Urban), Mud and grass (Rural)	Indoor Kitchen											14				PM (Various size fractions)	Area(Living); Area (Outdoors)		Urban Roadside			0.25			Area (Living)	Grimm Aerosol Photometer	Breathing zone
126	5	D. Massey, J. Masih, A. Kulshrestha, M. Habil, A. Taneja	Indoor/outdoor relationship of fine particles less than 2.5 mm (PM2.5) in residential homes locations in central Indian region	Building and Environment 44 (2009) 2037-2045	2009	DB 126 Measurement Results Row 16 of 24	India			Agra		Rural-Urban	Repeated Measure		Winter	3 to 35		LPG, Wood, Kerosene, Cowdung			LPG, Kerosene and Traditional	Roadside(Urban), Mud and grass (Rural)	Indoor Kitchen											14				PM (Various size fractions)	Area(Living); Area (Outdoors)		Urban Roadside			0.25			Area (Outdoors)	Grimm Aerosol Photometer	Breathing zone
126	5	D. Massey, J. Masih, A. Kulshrestha, M. Habil, A. Taneja	Indoor/outdoor relationship of fine particles less than 2.5 mm (PM2.5) in residential homes locations in central Indian region	Building and Environment 44 (2009) 2037-2045	2009	DB 126 Measurement Results Row 17 of 24	India			Agra		Rural-Urban	Repeated Measure		Winter	3 to 35		LPG, Wood, Kerosene, Cowdung			LPG, Kerosene and Traditional	Roadside(Urban), Mud and grass (Rural)	Indoor Kitchen											14				PM (Various size fractions)	Area(Living); Area (Outdoors)		Urban			2.5			Area (Living)	Grimm Aerosol Photometer	Breathing zone
126	5	D. Massey, J. Masih, A. Kulshrestha, M. Habil, A. Taneja	Indoor/outdoor relationship of fine particles less than 2.5 mm (PM2.5) in residential homes locations in central Indian region	Building and Environment 44 (2009) 2037-2045	2009	DB 126 Measurement Results Row 18 of 24	India			Agra		Rural-Urban	Repeated Measure		Winter	3 to 35		LPG, Wood, Kerosene, Cowdung			LPG, Kerosene and Traditional	Roadside(Urban), Mud and grass (Rural)	Indoor Kitchen											14				PM (Various size fractions)	Area(Living); Area (Outdoors)		Urban			2.5			Area (Outdoors)	Grimm Aerosol Photometer	Breathing zone
126	5	D. Massey, J. Masih, A. Kulshrestha, M. Habil, A. Taneja	Indoor/outdoor relationship of fine particles less than 2.5 mm (PM2.5) in residential homes locations in central Indian region	Building and Environment 44 (2009) 2037-2045	2009	DB 126 Measurement Results Row 19 of 24	India			Agra		Rural-Urban	Repeated Measure		Winter	3 to 35		LPG, Wood, Kerosene, Cowdung			LPG, Kerosene and Traditional	Roadside(Urban), Mud and grass (Rural)	Indoor Kitchen											14				PM (Various size fractions)	Area(Living); Area (Outdoors)		Urban			1			Area (Living)	Grimm Aerosol Photometer	Breathing zone
126	5	D. Massey, J. Masih, A. Kulshrestha, M. Habil, A. Taneja	Indoor/outdoor relationship of fine particles less than 2.5 mm (PM2.5) in residential homes locations in central Indian region	Building and Environment 44 (2009) 2037-2045	2009	DB 126 Measurement Results Row 20 of 24	India			Agra		Rural-Urban	Repeated Measure		Winter	3 to 35		LPG, Wood, Kerosene, Cowdung			LPG, Kerosene and Traditional	Roadside(Urban), Mud and grass (Rural)	Indoor Kitchen											14				PM (Various size fractions)	Area(Living); Area (Outdoors)		Urban			1			Area (Outdoors)	Grimm Aerosol Photometer	Breathing zone
126	5	D. Massey, J. Masih, A. Kulshrestha, M. Habil, A. Taneja	Indoor/outdoor relationship of fine particles less than 2.5 mm (PM2.5) in residential homes locations in central Indian region	Building and Environment 44 (2009) 2037-2045	2009	DB 126 Measurement Results Row 21 of 24	India			Agra		Rural-Urban	Repeated Measure		Winter	3 to 35		LPG, Wood, Kerosene, Cowdung			LPG, Kerosene and Traditional	Roadside(Urban), Mud and grass (Rural)	Indoor Kitchen											14				PM (Various size fractions)	Area(Living); Area (Outdoors)		Urban			0.5			Area (Living)	Grimm Aerosol Photometer	Breathing zone
126	5	D. Massey, J. Masih, A. Kulshrestha, M. Habil, A. Taneja	Indoor/outdoor relationship of fine particles less than 2.5 mm (PM2.5) in residential homes locations in central Indian region	Building and Environment 44 (2009) 2037-2045	2009	DB 126 Measurement Results Row 22 of 24	India			Agra		Rural-Urban	Repeated Measure		Winter	3 to 35		LPG, Wood, Kerosene, Cowdung			LPG, Kerosene and Traditional	Roadside(Urban), Mud and grass (Rural)	Indoor Kitchen											14				PM (Various size fractions)	Area(Living); Area (Outdoors)		Urban			0.5			Area (Outdoors)	Grimm Aerosol Photometer	Breathing zone
126	5	D. Massey, J. Masih, A. Kulshrestha, M. Habil, A. Taneja	Indoor/outdoor relationship of fine particles less than 2.5 mm (PM2.5) in residential homes locations in central Indian region	Building and Environment 44 (2009) 2037-2045	2009	DB 126 Measurement Results Row 23 of 24	India			Agra		Rural-Urban	Repeated Measure		Winter	3 to 35		LPG, Wood, Kerosene, Cowdung			LPG, Kerosene and Traditional	Roadside(Urban), Mud and grass (Rural)	Indoor Kitchen											14				PM (Various size fractions)	Area(Living); Area (Outdoors)		Urban			0.25			Area (Living)	Grimm Aerosol Photometer	Breathing zone
126	5	D. Massey, J. Masih, A. Kulshrestha, M. Habil, A. Taneja	Indoor/outdoor relationship of fine particles less than 2.5 mm (PM2.5) in residential homes locations in central Indian region	Building and Environment 44 (2009) 2037-2045	2009	DB 126 Measurement Results Row 24 of 24	India			Agra		Rural-Urban	Repeated Measure		Winter	3 to 35		LPG, Wood, Kerosene, Cowdung			LPG, Kerosene and Traditional	Roadside(Urban), Mud and grass (Rural)	Indoor Kitchen											14				PM (Various size fractions)	Area(Living); Area (Outdoors)		Urban			0.25			Area (Outdoors)	Grimm Aerosol Photometer	Breathing zone
136	2	John McCracken, Joel Schwartz, Nigel Bruce, Murray Mittleman, Louise M. Ryan, Kirk R. Smith	Combining Individual and Group level Exposure Information Child Carbon monoxide in the Guatemala Woodstove Randomized Control Trial	Epidemiology (2009), 20; 1, 127-136	2009	DB 136 General Study Descriptives	Guatemala						Repeated Measures
109	3	Colbeck I, Nasir Z A, Ali Z, Ahmad S	Nitrogen dioxide and household fuel use in the Pakistan	Sci Total Environ; 409:357-63	2010	DB 109 General descriptives	Pakistan			Chak, Bhaun, Lahore		Rural, Urban			Summer, Winter			Biomass, Gas			Traditional Stove , Gas stove													56				NO2
109	3	Colbeck I, Nasir Z A, Ali Z, Ahmad S	Nitrogen dioxide and household fuel use in the Pakistan	Sci Total Environ; 409:357-63	2010	DB 109 Measurement Results Row 1 of 18	Pakistan			Chak, Bhaun, Lahore		Rural, Urban			Summer, Winter			Biomass, Gas			Traditional Stove , Gas stove													56				NO2
109	3	Colbeck I, Nasir Z A, Ali Z, Ahmad S	Nitrogen dioxide and household fuel use in the Pakistan	Sci Total Environ; 409:357-63	2010	DB 109 Measurement Results Row 2 of 18	Pakistan			Chak, Bhaun, Lahore		Rural, Urban			Summer, Winter			Biomass, Gas			Traditional Stove , Gas stove													56				NO2
109	3	Colbeck I, Nasir Z A, Ali Z, Ahmad S	Nitrogen dioxide and household fuel use in the Pakistan	Sci Total Environ; 409:357-63	2010	DB 109 Measurement Results Row 3 of 18	Pakistan			Chak, Bhaun, Lahore		Rural, Urban			Summer, Winter			Biomass, Gas			Traditional Stove , Gas stove													56				NO2
109	3	Colbeck I, Nasir Z A, Ali Z, Ahmad S	Nitrogen dioxide and household fuel use in the Pakistan	Sci Total Environ; 409:357-63	2010	DB 109 Measurement Results Row 4 of 18	Pakistan			Chak, Bhaun, Lahore		Rural, Urban			Summer, Winter			Biomass, Gas			Traditional Stove , Gas stove													56				NO2
109	3	Colbeck I, Nasir Z A, Ali Z, Ahmad S	Nitrogen dioxide and household fuel use in the Pakistan	Sci Total Environ; 409:357-63	2010	DB 109 Measurement Results Row 5 of 18	Pakistan			Chak, Bhaun, Lahore		Rural, Urban			Summer, Winter			Biomass, Gas			Traditional Stove , Gas stove													56				NO2
109	3	Colbeck I, Nasir Z A, Ali Z, Ahmad S	Nitrogen dioxide and household fuel use in the Pakistan	Sci Total Environ; 409:357-63	2010	DB 109 Measurement Results Row 6 of 18	Pakistan			Chak, Bhaun, Lahore		Rural, Urban			Summer, Winter			Biomass, Gas			Traditional Stove , Gas stove													56				NO2
109	3	Colbeck I, Nasir Z A, Ali Z, Ahmad S	Nitrogen dioxide and household fuel use in the Pakistan	Sci Total Environ; 409:357-63	2010	DB 109 Measurement Results Row 7 of 18	Pakistan			Chak, Bhaun, Lahore		Rural, Urban			Summer, Winter			Biomass, Gas			Traditional Stove , Gas stove													56				NO2
109	3	Colbeck I, Nasir Z A, Ali Z, Ahmad S	Nitrogen dioxide and household fuel use in the Pakistan	Sci Total Environ; 409:357-63	2010	DB 109 Measurement Results Row 8 of 18	Pakistan			Chak, Bhaun, Lahore		Rural, Urban			Summer, Winter			Biomass, Gas			Traditional Stove , Gas stove													56				NO2
109	3	Colbeck I, Nasir Z A, Ali Z, Ahmad S	Nitrogen dioxide and household fuel use in the Pakistan	Sci Total Environ; 409:357-63	2010	DB 109 Measurement Results Row 9 of 18	Pakistan			Chak, Bhaun, Lahore		Rural, Urban			Summer, Winter			Biomass, Gas			Traditional Stove , Gas stove													56				NO2
109	3	Colbeck I, Nasir Z A, Ali Z, Ahmad S	Nitrogen dioxide and household fuel use in the Pakistan	Sci Total Environ; 409:357-63	2010	DB 109 Measurement Results Row 10 of 18	Pakistan			Chak, Bhaun, Lahore		Rural, Urban			Summer, Winter			Biomass, Gas			Traditional Stove , Gas stove													56				NO2
109	3	Colbeck I, Nasir Z A, Ali Z, Ahmad S	Nitrogen dioxide and household fuel use in the Pakistan	Sci Total Environ; 409:357-63	2010	DB 109 Measurement Results Row 11 of 18	Pakistan			Chak, Bhaun, Lahore		Rural, Urban			Summer, Winter			Biomass, Gas			Traditional Stove , Gas stove													56				NO2
109	3	Colbeck I, Nasir Z A, Ali Z, Ahmad S	Nitrogen dioxide and household fuel use in the Pakistan	Sci Total Environ; 409:357-63	2010	DB 109 Measurement Results Row 12 of 18	Pakistan			Chak, Bhaun, Lahore		Rural, Urban			Summer, Winter			Biomass, Gas			Traditional Stove , Gas stove													56				NO2
109	3	Colbeck I, Nasir Z A, Ali Z, Ahmad S	Nitrogen dioxide and household fuel use in the Pakistan	Sci Total Environ; 409:357-63	2010	DB 109 Measurement Results Row 13 of 18	Pakistan			Chak, Bhaun, Lahore		Rural, Urban			Summer, Winter			Biomass, Gas			Traditional Stove , Gas stove													56				NO2
109	3	Colbeck I, Nasir Z A, Ali Z, Ahmad S	Nitrogen dioxide and household fuel use in the Pakistan	Sci Total Environ; 409:357-63	2010	DB 109 Measurement Results Row 14 of 18	Pakistan			Chak, Bhaun, Lahore		Rural, Urban			Summer, Winter			Biomass, Gas			Traditional Stove , Gas stove													56				NO2
109	3	Colbeck I, Nasir Z A, Ali Z, Ahmad S	Nitrogen dioxide and household fuel use in the Pakistan	Sci Total Environ; 409:357-63	2010	DB 109 Measurement Results Row 15 of 18	Pakistan			Chak, Bhaun, Lahore		Rural, Urban			Summer, Winter			Biomass, Gas			Traditional Stove , Gas stove													56				NO2
109	3	Colbeck I, Nasir Z A, Ali Z, Ahmad S	Nitrogen dioxide and household fuel use in the Pakistan	Sci Total Environ; 409:357-63	2010	DB 109 Measurement Results Row 16 of 18	Pakistan			Chak, Bhaun, Lahore		Rural, Urban			Summer, Winter			Biomass, Gas			Traditional Stove , Gas stove													56				NO2
109	3	Colbeck I, Nasir Z A, Ali Z, Ahmad S	Nitrogen dioxide and household fuel use in the Pakistan	Sci Total Environ; 409:357-63	2010	DB 109 Measurement Results Row 17 of 18	Pakistan			Chak, Bhaun, Lahore		Rural, Urban			Summer, Winter			Biomass, Gas			Traditional Stove , Gas stove													56				NO2
109	3	Colbeck I, Nasir Z A, Ali Z, Ahmad S	Nitrogen dioxide and household fuel use in the Pakistan	Sci Total Environ; 409:357-63	2010	DB 109 Measurement Results Row 18 of 18	Pakistan			Chak, Bhaun, Lahore		Rural, Urban			Summer, Winter			Biomass, Gas			Traditional Stove , Gas stove													56				NO2
114	2	Clark M L, Reynolds S J, Burch JB, Conway S, Bachand A M, Peel J L	Indoor air pollution,cookstove quality, and housing characteristics in two Honduran communities	Environ Res;110:12-8	2010	DB 114 General Descriptives	Honduras			Santa Lucia, Suyapa		Rural	Cross-sectional					Wood			Traditional Stove; ICS(Justa)							829-1096				12.8		59		Women (Mean age 43)		PM, CO	Area, Personal
114	2	Clark M L, Reynolds S J, Burch JB, Conway S, Bachand A M, Peel J L	Indoor air pollution,cookstove quality, and housing characteristics in two Honduran communities	Environ Res;110:12-8	2010	DB 114 Measurement Results Row 1 of 6	Honduras			Santa Lucia, Suyapa		Rural	Cross-sectional					Wood			Traditional Stove; ICS(Justa)							829-1096				12.8		59		Women (Mean age 43)		PM, CO	Area, Personal		Rural; Wood;Indoor Kitchen;Traditional Stove						Personal	Gravimetric (PEM Samplers)	Personal
114	2	Clark M L, Reynolds S J, Burch JB, Conway S, Bachand A M, Peel J L	Indoor air pollution,cookstove quality, and housing characteristics in two Honduran communities	Environ Res;110:12-8	2010	DB 114 Measurement Results Row 2 of 6	Honduras			Santa Lucia, Suyapa		Rural	Cross-sectional					Wood			Traditional Stove; ICS(Justa)							829-1096				12.8		59		Women (Mean age 43)		PM, CO	Area, Personal		Rural; Wood;Indoor Kitchen;Traditional Stove						Area(Kitchen)	Gravimetric (PEM Samplers)	Breathing Height
114	2	Clark M L, Reynolds S J, Burch JB, Conway S, Bachand A M, Peel J L	Indoor air pollution,cookstove quality, and housing characteristics in two Honduran communities	Environ Res;110:12-8	2010	DB 114 Measurement Results Row 3 of 6	Honduras			Santa Lucia, Suyapa		Rural	Cross-sectional					Wood			Traditional Stove; ICS(Justa)							829-1096				12.8		59		Women (Mean age 43)		PM, CO	Area, Personal		Rural; Wood;Indoor Kitchen;Traditional Stove						Area(Outdoors)	Gravimetric (PEM Samplers)	Breathing Height
114	2	Clark M L, Reynolds S J, Burch JB, Conway S, Bachand A M, Peel J L	Indoor air pollution,cookstove quality, and housing characteristics in two Honduran communities	Environ Res;110:12-8	2010	DB 114 Measurement Results Row 4 of 6	Honduras			Santa Lucia, Suyapa		Rural	Cross-sectional					Wood			Traditional Stove; ICS(Justa)							829-1096				12.8		59		Women (Mean age 43)		PM, CO	Area, Personal		Rural; Wood;Indoor Kitchen;ICS(Justa)						Personal	Gravimetric (PEM Samplers)	Breathing Height
114	2	Clark M L, Reynolds S J, Burch JB, Conway S, Bachand A M, Peel J L	Indoor air pollution,cookstove quality, and housing characteristics in two Honduran communities	Environ Res;110:12-8	2010	DB 114 Measurement Results Row 5 of 6	Honduras			Santa Lucia, Suyapa		Rural	Cross-sectional					Wood			Traditional Stove; ICS(Justa)							829-1096				12.8		59		Women (Mean age 43)		PM, CO	Area, Personal		Rural; Wood;Indoor Kitchen;ICS(Justa)						Area(Kitchen)	Gravimetric (PEM Samplers)	Breathing Height
114	2	Clark M L, Reynolds S J, Burch JB, Conway S, Bachand A M, Peel J L	Indoor air pollution,cookstove quality, and housing characteristics in two Honduran communities	Environ Res;110:12-8	2010	DB 114 Measurement Results Row 6 of 6	Honduras			Santa Lucia, Suyapa		Rural	Cross-sectional					Wood			Traditional Stove; ICS(Justa)							829-1096				12.8		59		Women (Mean age 43)		PM, CO	Area, Personal		Rural; Wood;Indoor Kitchen;ICS(Justa)						Area(Outdoors)	Gravimetric (PEM Samplers)	Breathing Height
115	2	Rebeca I, Martínez-Salinas M, Leal E, Lilia E, Batres-Esquivel, Domínguez-Cortinas G, et al	Exposure of children to polycyclic aromatic hydrocarbons in Mexico: assessment of multiple sources	Int Arch Occup Environ Health;83:617-23	2010	DB 115 General Decriptives	Mexico
116	1	Verma T S, Chimidza S, Molefhi T	Study of indoor air pollution from household fuels in Gaborone, Botswana	J African Earth Science; 58:648–651	2010	DB 116 General Descriptives	Botswana			Old Naledi, Gaborone								Wood, Dung, paraffin, Electricity Gas			Traditional, Electric stove; Gas stove
116	1	Verma T S, Chimidza S, Molefhi T	Study of indoor air pollution from household fuels in Gaborone, Botswana	J African Earth Science; 58:648–651	2010	DB 116 Measurement Results Row 1 of 1	Botswana			Old Naledi, Gaborone		Rural	Cross-sectional					Wood, Dung, paraffin, Electricity Gas			Traditional, Electric stove; Gas stove																		Area		Rural; Wood-Dung-Electricty-LPG						Area(Kitchen)
119	5	Khalequzzaman Md, Kamijima M, Sakai K, Hoque BA, Nakajima T	Indoor air pollution and the health of children in biomass- and fossil-fuel users of Bangladesh: situation in two different seasons	Environ Health Prev Med;15:236-43	2010	DB 119 General Descriptives	Bangladesh
124	5	Nandan K. Mondal, Amrita Roy, Bidisha Mukherjee, Debangshu Das and Manas R. Ray	Indoor Air Pollution from Biomass Burning Activates Akt in Airway Cells and Peripheral Blood Lymphocytes : A Study among Premenopausal Women in Rural India	Toxicol Pathol 2010 38: 1085	2010	DB 124 General Study Descriptives	India	West Bengal				Rural	Repeated Measure					Biomass, LPG			Traditional, LPG		Indoor Kitchen	Enclosed										172		Women- 28-42		PM 10, PM 2.5	Area(Kitchen)
124	5	Nandan K. Mondal, Amrita Roy, Bidisha Mukherjee, Debangshu Das and Manas R. Ray	Indoor Air Pollution from Biomass Burning Activates Akt in Airway Cells and Peripheral Blood Lymphocytes : A Study among Premenopausal Women in Rural India	Toxicol Pathol 2010 38: 1085	2010	DB 124 Measurement Results Row 1 of 8	India	West Bengal				Rural	Repeated Measure					Biomass, LPG			Traditional, LPG		Indoor Kitchen	Enclosed										172		Women- 28-42		PM 10, PM 2.5	Area(Kitchen)		Biomass, Enclosed Kitchen; Traditional Stove			PM 10			Area (Kitchen)-Cooking Period	Dust Track
124	5	Nandan K. Mondal, Amrita Roy, Bidisha Mukherjee, Debangshu Das and Manas R. Ray	Indoor Air Pollution from Biomass Burning Activates Akt in Airway Cells and Peripheral Blood Lymphocytes : A Study among Premenopausal Women in Rural India	Toxicol Pathol 2010 38: 1085	2010	DB 124 Measurement Results Row 2 of 8	India	West Bengal				Rural	Repeated Measure					Biomass, LPG			Traditional, LPG		Indoor Kitchen	Enclosed										172		Women- 28-42		PM 10, PM 2.5	Area(Kitchen)		LPG, Enclosed Kitchen; LPG Stove			PM 10			Area (Kitchen)-Cooking Period	Dust Track
124	5	Nandan K. Mondal, Amrita Roy, Bidisha Mukherjee, Debangshu Das and Manas R. Ray	Indoor Air Pollution from Biomass Burning Activates Akt in Airway Cells and Peripheral Blood Lymphocytes : A Study among Premenopausal Women in Rural India	Toxicol Pathol 2010 38: 1085	2010	DB 124 Measurement Results Row 3 of 8	India	West Bengal				Rural	Repeated Measure					Biomass, LPG			Traditional, LPG		Indoor Kitchen	Enclosed										172		Women- 28-42		PM 10, PM 2.5	Area(Kitchen)		Biomass, Enclosed Kitchen; Traditional Stove			PM 10			Area (Kitchen)-Non Cooking Period	Dust Track
124	5	Nandan K. Mondal, Amrita Roy, Bidisha Mukherjee, Debangshu Das and Manas R. Ray	Indoor Air Pollution from Biomass Burning Activates Akt in Airway Cells and Peripheral Blood Lymphocytes : A Study among Premenopausal Women in Rural India	Toxicol Pathol 2010 38: 1085	2010	DB 124 Measurement Results Row 4 of 8	India	West Bengal				Rural	Repeated Measure					Biomass, LPG			Traditional, LPG		Indoor Kitchen	Enclosed										172		Women- 28-42		PM 10, PM 2.5	Area(Kitchen)		LPG, Enclosed Kitchen; LPG Stove			PM 10			Area (Kitchen)-Non Cooking Period	Dust Track
124	5	Nandan K. Mondal, Amrita Roy, Bidisha Mukherjee, Debangshu Das and Manas R. Ray	Indoor Air Pollution from Biomass Burning Activates Akt in Airway Cells and Peripheral Blood Lymphocytes : A Study among Premenopausal Women in Rural India	Toxicol Pathol 2010 38: 1085	2010	DB 124 Measurement Results Row 5 of 8	India	West Bengal				Rural	Repeated Measure					Biomass, LPG			Traditional, LPG		Indoor Kitchen	Enclosed										172		Women- 28-42		PM 10, PM 2.5	Area(Kitchen)		Biomass, Enclosed Kitchen; Traditional Stove			PM 2.5			Area (Kitchen)-Cooking Period	Dust Track
124	5	Nandan K. Mondal, Amrita Roy, Bidisha Mukherjee, Debangshu Das and Manas R. Ray	Indoor Air Pollution from Biomass Burning Activates Akt in Airway Cells and Peripheral Blood Lymphocytes : A Study among Premenopausal Women in Rural India	Toxicol Pathol 2010 38: 1085	2010	DB 124 Measurement Results Row 6 of 8	India	West Bengal				Rural	Repeated Measure					Biomass, LPG			Traditional, LPG		Indoor Kitchen	Enclosed										172		Women- 28-42		PM 10, PM 2.5	Area(Kitchen)		LPG, Enclosed Kitchen; LPG Stove			PM 2.5			Area (Kitchen)-Cooking Period	Dust Track
124	5	Nandan K. Mondal, Amrita Roy, Bidisha Mukherjee, Debangshu Das and Manas R. Ray	Indoor Air Pollution from Biomass Burning Activates Akt in Airway Cells and Peripheral Blood Lymphocytes : A Study among Premenopausal Women in Rural India	Toxicol Pathol 2010 38: 1085	2010	DB 124 Measurement Results Row 7 of 8	India	West Bengal				Rural	Repeated Measure					Biomass, LPG			Traditional, LPG		Indoor Kitchen	Enclosed										172		Women- 28-42		PM 10, PM 2.5	Area(Kitchen)		Biomass, Enclosed Kitchen; Traditional Stove			PM 2.5			Area (Kitchen)-Non Cooking Period	Dust Track
124	5	Nandan K. Mondal, Amrita Roy, Bidisha Mukherjee, Debangshu Das and Manas R. Ray	Indoor Air Pollution from Biomass Burning Activates Akt in Airway Cells and Peripheral Blood Lymphocytes : A Study among Premenopausal Women in Rural India	Toxicol Pathol 2010 38: 1085	2010	DB 124 Measurement Results Row 8 of 8	India	West Bengal				Rural	Repeated Measure					Biomass, LPG			Traditional, LPG		Indoor Kitchen	Enclosed										172		Women- 28-42		PM 10, PM 2.5	Area(Kitchen)		LPG, Enclosed Kitchen; LPG Stove			PM2.5			Area (Kitchen)-Non Cooking Period	Dust Track
127	5	Sean Semple, Delan Devakumar, Duncan G. Fullerton, Peter S. Thorne, Nervana Metwali, Anthony Costello, Stephen B. Gordon, Dharma S. Manandhar, and Jon G. Ayres	Airborne Endotoxin Concentrations in Homes Burning Biomass Fuel	Environ Health Perspect 118:988-991 (2010)	2010	DB 127 General Study Descriptives	Nepal, Malawi		Dhanusha	Lohana, Dhalkebar (Nepal); Blantyre, Chikwawa(Malawi)		Rural	Cross-sectional					Wood , Dung(Nepal); Wood,Crop Residues, Charcoal(Malawi)			Traditional		I											69				PM(inhalable, respirable), Endotoxin	Area (Kitchen/ Living )
127	5	Sean Semple, Delan Devakumar, Duncan G. Fullerton, Peter S. Thorne, Nervana Metwali, Anthony Costello, Stephen B. Gordon, Dharma S. Manandhar, and Jon G. Ayres	Airborne Endotoxin Concentrations in Homes Burning Biomass Fuel	Environ Health Perspect 118:988-991 (2010)	2010	DB 127 Measurement Results Row 1 of 8	Nepal, Malawi		Dhanusha	Lohana, Dhalkebar (Nepal); Blantyre, Chikwawa(Malawi)		Rural	Cross-sectional					Wood , Dung(Nepal); Wood,Crop Residues, Charcoal(Malawi)			Traditional													69				PM(inhalable, respirable), Endotoxin	Area (Kitchen/ Living )		Nepal,Wood, Enclosed Kitchen, Traditional Stove			Total Inhalable particles			Area	Gravimetric	Area
127	5	Sean Semple, Delan Devakumar, Duncan G. Fullerton, Peter S. Thorne, Nervana Metwali, Anthony Costello, Stephen B. Gordon, Dharma S. Manandhar, and Jon G. Ayres	Airborne Endotoxin Concentrations in Homes Burning Biomass Fuel	Environ Health Perspect 118:988-991 (2010)	2010	DB 127 Measurement Results Row 2 of 8	Nepal, Malawi		Dhanusha	Lohana, Dhalkebar (Nepal); Blantyre, Chikwawa(Malawi)		Rural	Cross-sectional					Wood , Dung(Nepal); Wood,Crop Residues, Charcoal(Malawi)			Traditional													69				PM(inhalable, respirable), Endotoxin	Area (Kitchen/ Living )		Nepal,Dung, Enclosed Kitchen, Traditional Stove			Total Inhalable particles			Area	Gravimetric	Area
127	5	Sean Semple, Delan Devakumar, Duncan G. Fullerton, Peter S. Thorne, Nervana Metwali, Anthony Costello, Stephen B. Gordon, Dharma S. Manandhar, and Jon G. Ayres	Airborne Endotoxin Concentrations in Homes Burning Biomass Fuel	Environ Health Perspect 118:988-991 (2010)	2010	DB 127 Measurement Results Row 3 of 8	Nepal, Malawi		Dhanusha	Lohana, Dhalkebar (Nepal); Blantyre, Chikwawa(Malawi)		Rural	Cross-sectional					Wood , Dung(Nepal); Wood,Crop Residues, Charcoal(Malawi)			Traditional													69				PM(inhalable, respirable), Endotoxin	Area (Kitchen/ Living )		Malawi,Wood, Enclosed Kitchen, Traditional Stove			Total Inhalable particles			Area	Gravimetric	Area
127	5	Sean Semple, Delan Devakumar, Duncan G. Fullerton, Peter S. Thorne, Nervana Metwali, Anthony Costello, Stephen B. Gordon, Dharma S. Manandhar, and Jon G. Ayres	Airborne Endotoxin Concentrations in Homes Burning Biomass Fuel	Environ Health Perspect 118:988-991 (2010)	2010	DB 127 Measurement Results Row 4 of 8	Nepal, Malawi		Dhanusha	Lohana, Dhalkebar (Nepal); Blantyre, Chikwawa(Malawi)		Rural	Cross-sectional					Wood , Dung(Nepal); Wood,Crop Residues, Charcoal(Malawi)			Traditional													69				PM(inhalable, respirable), Endotoxin	Area (Kitchen/ Living )		Malawi,Crop residues, Enclosed Kitchen, Traditional Stove			Total Inhalable particles			Area	Gravimetric	Area
127	5	Sean Semple, Delan Devakumar, Duncan G. Fullerton, Peter S. Thorne, Nervana Metwali, Anthony Costello, Stephen B. Gordon, Dharma S. Manandhar, and Jon G. Ayres	Airborne Endotoxin Concentrations in Homes Burning Biomass Fuel	Environ Health Perspect 118:988-991 (2010)	2010	DB 127 Measurement Results Row 5 of 8	Nepal, Malawi		Dhanusha	Lohana, Dhalkebar (Nepal); Blantyre, Chikwawa(Malawi)		Rural	Cross-sectional					Wood , Dung(Nepal); Wood,Crop Residues, Charcoal(Malawi)			Traditional													69				PM(inhalable, respirable), Endotoxin	Area (Kitchen/ Living )		Malawi,Wood, Enclosed Kitchen, Traditional Stove			Total Inhalable particles			Area	Gravimetric	Area
127	5	Sean Semple, Delan Devakumar, Duncan G. Fullerton, Peter S. Thorne, Nervana Metwali, Anthony Costello, Stephen B. Gordon, Dharma S. Manandhar, and Jon G. Ayres	Airborne Endotoxin Concentrations in Homes Burning Biomass Fuel	Environ Health Perspect 118:988-991 (2010)	2010	DB 127 Measurement Results Row 6 of 8	Nepal, Malawi		Dhanusha	Lohana, Dhalkebar (Nepal); Blantyre, Chikwawa(Malawi)		Rural	Cross-sectional					Wood , Dung(Nepal); Wood,Crop Residues, Charcoal(Malawi)			Traditional													69				PM(inhalable, respirable), Endotoxin	Area (Kitchen/ Living )		Malawi,Wood, Enclosed Kitchen, Traditional Stove			Respirable Particles			Area	Gravimetric	Area
127	5	Sean Semple, Delan Devakumar, Duncan G. Fullerton, Peter S. Thorne, Nervana Metwali, Anthony Costello, Stephen B. Gordon, Dharma S. Manandhar, and Jon G. Ayres	Airborne Endotoxin Concentrations in Homes Burning Biomass Fuel	Environ Health Perspect 118:988-991 (2010)	2010	DB 127 Measurement Results Row 7 of 8	Nepal, Malawi		Dhanusha	Lohana, Dhalkebar (Nepal); Blantyre, Chikwawa(Malawi)		Rural	Cross-sectional					Wood , Dung(Nepal); Wood,Crop Residues, Charcoal(Malawi)			Traditional													69				PM(inhalable, respirable), Endotoxin	Area (Kitchen/ Living )		Malawi,Charcoal, Enclosed Kitchen, Traditional Stove			Total Inhalable particles			Area	Gravimetric	Area
127	5	Sean Semple, Delan Devakumar, Duncan G. Fullerton, Peter S. Thorne, Nervana Metwali, Anthony Costello, Stephen B. Gordon, Dharma S. Manandhar, and Jon G. Ayres	Airborne Endotoxin Concentrations in Homes Burning Biomass Fuel	Environ Health Perspect 118:988-991 (2010)	2010	DB 127 Measurement Results Row 8 of 8	Nepal, Malawi		Dhanusha	Lohana, Dhalkebar (Nepal); Blantyre, Chikwawa(Malawi)		Rural	Cross-sectional					Wood , Dung(Nepal); Wood,Crop Residues, Charcoal(Malawi)			Traditional													69				PM(inhalable, respirable), Endotoxin	Area (Kitchen/ Living )		Malawi,Charcoal, Enclosed Kitchen, Traditional Stove			Respirable Particles			Area	Gravimetric	Area
129	2	Cynthia Armendáriz-Arnez , Rufus D. Edwards , Michael Johnson , Irma A. Rosas ,F. Espinosa , Omar R. Masera	Indoor particle size distributions in homes with open fires and improved Patsari Cookstoves and improved Patsari cook stoves	Atmospheric Environment 44 (2010) 2881-2886	2010	DB 129 General Study Descriptives	Mexico	Michoacan		Tanaco		Rural	Cross-sectional			8 to 32		Biomass			Open Fire , ICS(Patsari)	Mud floors with wood planks for walls	Indoor Kitchen	Enclosed	Windows, gaps between wall and roof			46	5 to 7									PM various size fractions	Area
129	2	Cynthia Armendáriz-Arnez , Rufus D. Edwards , Michael Johnson , Irma A. Rosas ,F. Espinosa , Omar R. Masera	Indoor particle size distributions in homes with open fires and improved Patsari Cookstoves and improved Patsari cook stoves	Atmospheric Environment 44 (2010) 2881-2886	2010	DB 129 Measurement Results Row 1 of 14	Mexico	Michoacan		Tanaco		Rural	Cross-sectional			8 to 32		Biomass			Open Fire , ICS(Patsari)	Mud floors with wood planks for walls	Indoor Kitchen	Enclosed	Windows, gaps between wall and roof			46	5 to 7												Wood; enclosed kitchen; open fire			<0.25			Area(kitchen)	Gravimetric Cascade Impactor	1.25 m high, 1m away from stove and 1.5 m away from doors or windows
129	2	Cynthia Armendáriz-Arnez , Rufus D. Edwards , Michael Johnson , Irma A. Rosas ,F. Espinosa , Omar R. Masera	Indoor particle size distributions in homes with open fires and improved Patsari Cookstoves and improved Patsari cook stoves	Atmospheric Environment 44 (2010) 2881-2886	2010	DB 129 Measurement Results Row 2 of 14	Mexico	Michoacan		Tanaco		Rural	Cross-sectional			8 to 32		Biomass			Open Fire , ICS(Patsari)	Mud floors with wood planks for walls	Indoor Kitchen	Enclosed	Windows, gaps between wall and roof			46	5 to 7												Wood; enclosed kitchen; ICS (Patsari)			<0.25				Gravimetric Cascade Impactor	1.25 m high, 1m away from stove and 1.5 m away from doors or windows
129	2	Cynthia Armendáriz-Arnez , Rufus D. Edwards , Michael Johnson , Irma A. Rosas ,F. Espinosa , Omar R. Masera	Indoor particle size distributions in homes with open fires and improved Patsari Cookstoves and improved Patsari cook stoves	Atmospheric Environment 44 (2010) 2881-2886	2010	DB 129 Measurement Results Row 3 of 14	Mexico	Michoacan		Tanaco		Rural	Cross-sectional			8 to 32		Biomass			Open Fire , ICS(Patsari)	Mud floors with wood planks for walls	Indoor Kitchen	Enclosed	Windows, gaps between wall and roof			46	5 to 7												Wood; enclosed kitchen; open fire			0.25-0.5				Gravimetric Cascade Impactor	1.25 m high, 1m away from stove and 1.5 m away from doors or windows
129	2	Cynthia Armendáriz-Arnez , Rufus D. Edwards , Michael Johnson , Irma A. Rosas ,F. Espinosa , Omar R. Masera	Indoor particle size distributions in homes with open fires and improved Patsari Cookstoves and improved Patsari cook stoves	Atmospheric Environment 44 (2010) 2881-2886	2010	DB 129 Measurement Results Row 4 of 14	Mexico	Michoacan		Tanaco		Rural	Cross-sectional			8 to 32		Biomass			Open Fire , ICS(Patsari)	Mud floors with wood planks for walls	Indoor Kitchen	Enclosed	Windows, gaps between wall and roof			46	5 to 7												Wood; enclosed kitchen; ICS(Patsari)			0.25-0.5				Gravimetric Cascade Impactor	1.25 m high, 1m away from stove and 1.5 m away from doors or windows
129	2	Cynthia Armendáriz-Arnez , Rufus D. Edwards , Michael Johnson , Irma A. Rosas ,F. Espinosa , Omar R. Masera	Indoor particle size distributions in homes with open fires and improved Patsari Cookstoves and improved Patsari cook stoves	Atmospheric Environment 44 (2010) 2881-2886	2010	DB 129 Measurement Results Row 5 of 14	Mexico	Michoacan		Tanaco		Rural	Cross-sectional			8 to 32		Biomass			Open Fire , ICS(Patsari)	Mud floors with wood planks for walls	Indoor Kitchen	Enclosed	Windows, gaps between wall and roof			46	5 to 7												Wood; enclosed kitchen; open fire			0.5-1.0				Gravimetric Cascade Impactor	1.25 m high, 1m away from stove and 1.5 m away from doors or windows
129	2	Cynthia Armendáriz-Arnez , Rufus D. Edwards , Michael Johnson , Irma A. Rosas ,F. Espinosa , Omar R. Masera	Indoor particle size distributions in homes with open fires and improved Patsari Cookstoves and improved Patsari cook stoves	Atmospheric Environment 44 (2010) 2881-2886	2010	DB 129 Measurement Results Row 6 of 14	Mexico	Michoacan		Tanaco		Rural	Cross-sectional			8 to 32		Biomass			Open Fire , ICS(Patsari)	Mud floors with wood planks for walls	Indoor Kitchen	Enclosed	Windows, gaps between wall and roof			46	5 to 7												Wood; enclosed kitchen; ICS(Patsari)			0.5-1.0				Gravimetric Cascade Impactor	1.25 m high, 1m away from stove and 1.5 m away from doors or windows
129	2	Cynthia Armendáriz-Arnez , Rufus D. Edwards , Michael Johnson , Irma A. Rosas ,F. Espinosa , Omar R. Masera	Indoor particle size distributions in homes with open fires and improved Patsari Cookstoves and improved Patsari cook stoves	Atmospheric Environment 44 (2010) 2881-2886	2010	DB 129 Measurement Results Row 7 of 14	Mexico	Michoacan		Tanaco		Rural	Cross-sectional			8 to 32		Biomass			Open Fire , ICS(Patsari)	Mud floors with wood planks for walls	Indoor Kitchen	Enclosed	Windows, gaps between wall and roof			46	5 to 7												Wood; enclosed kitchen; Open Fire			1.0-2.5				Gravimetric Cascade Impactor	1.25 m high, 1m away from stove and 1.5 m away from doors or windows
129	2	Cynthia Armendáriz-Arnez , Rufus D. Edwards , Michael Johnson , Irma A. Rosas ,F. Espinosa , Omar R. Masera	Indoor particle size distributions in homes with open fires and improved Patsari Cookstoves and improved Patsari cook stoves	Atmospheric Environment 44 (2010) 2881-2886	2010	DB 129 Measurement Results Row 8 of 14	Mexico	Michoacan		Tanaco		Rural	Cross-sectional			8 to 32		Biomass			Open Fire , ICS(Patsari)	Mud floors with wood planks for walls	Indoor Kitchen	Enclosed	Windows, gaps between wall and roof			46	5 to 7												Wood; enclosed kitchen; ICS (Patsari)			1.0-2.5				Gravimetric Cascade Impactor	1.25 m high, 1m away from stove and 1.5 m away from doors or windows
129	2	Cynthia Armendáriz-Arnez , Rufus D. Edwards , Michael Johnson , Irma A. Rosas ,F. Espinosa , Omar R. Masera	Indoor particle size distributions in homes with open fires and improved Patsari Cookstoves and improved Patsari cook stoves	Atmospheric Environment 44 (2010) 2881-2886	2010	DB 129 Measurement Results Row 9 of 14	Mexico	Michoacan		Tanaco		Rural	Cross-sectional			8 to 32		Biomass			Open Fire , ICS(Patsari)	Mud floors with wood planks for walls	Indoor Kitchen	Enclosed	Windows, gaps between wall and roof			46	5 to 7												Wood; enclosed kitchen; Open Fire			>2.5				Gravimetric Cascade Impactor	1.25 m high, 1m away from stove and 1.5 m away from doors or windows
129	2	Cynthia Armendáriz-Arnez , Rufus D. Edwards , Michael Johnson , Irma A. Rosas ,F. Espinosa , Omar R. Masera	Indoor particle size distributions in homes with open fires and improved Patsari Cookstoves and improved Patsari cook stoves	Atmospheric Environment 44 (2010) 2881-2886	2010	DB 129 Measurement Results Row 10 of 14	Mexico	Michoacan		Tanaco		Rural	Cross-sectional			8 to 32		Biomass			Open Fire , ICS(Patsari)	Mud floors with wood planks for walls	Indoor Kitchen	Enclosed	Windows, gaps between wall and roof			46	5 to 7												Wood; enclosed kitchen; ICS (Patsari)			>2.5				Gravimetric Cascade Impactor	1.25 m high, 1m away from stove and 1.5 m away from doors or windows
129	2	Cynthia Armendáriz-Arnez , Rufus D. Edwards , Michael Johnson , Irma A. Rosas ,F. Espinosa , Omar R. Masera	Indoor particle size distributions in homes with open fires and improved Patsari Cookstoves and improved Patsari cook stoves	Atmospheric Environment 44 (2010) 2881-2886	2010	DB 129 Measurement Results Row 11 of 14	Mexico	Michoacan		Tanaco		Rural	Cross-sectional			8 to 32		Biomass			Open Fire , ICS(Patsari)	Mud floors with wood planks for walls	Indoor Kitchen	Enclosed	Windows, gaps between wall and roof			46	5 to 7												Wood; enclosed kitchen; Open Fire			PM 2.5				Gravimetric Cascade Impactor	1.25 m high, 1m away from stove and 1.5 m away from doors or windows
129	2	Cynthia Armendáriz-Arnez , Rufus D. Edwards , Michael Johnson , Irma A. Rosas ,F. Espinosa , Omar R. Masera	Indoor particle size distributions in homes with open fires and improved Patsari Cookstoves and improved Patsari cook stoves	Atmospheric Environment 44 (2010) 2881-2886	2010	DB 129 Measurement Results Row 12 of 14	Mexico	Michoacan		Tanaco		Rural	Cross-sectional			8 to 32		Biomass			Open Fire , ICS(Patsari)	Mud floors with wood planks for walls	Indoor Kitchen	Enclosed	Windows, gaps between wall and roof			46	5 to 7												Wood; enclosed kitchen; ICS (Patsari)			PM 2.5				Gravimetric Cascade Impactor	1.25 m high, 1m away from stove and 1.5 m away from doors or windows
129	2	Cynthia Armendáriz-Arnez , Rufus D. Edwards , Michael Johnson , Irma A. Rosas ,F. Espinosa , Omar R. Masera	Indoor particle size distributions in homes with open fires and improved Patsari Cookstoves and improved Patsari cook stoves	Atmospheric Environment 44 (2010) 2881-2886	2010	DB 129 Measurement Results Row 13 of 14	Mexico	Michoacan		Tanaco		Rural	Cross-sectional			8 to 32		Biomass			Open Fire , ICS(Patsari)	Mud floors with wood planks for walls	Indoor Kitchen	Enclosed	Windows, gaps between wall and roof			46	5 to 7												Wood; enclosed kitchen; open fire			TSP				Gravimetric Cascade Impactor	1.25 m high, 1m away from stove and 1.5 m away from doors or windows
129	2	Cynthia Armendáriz-Arnez , Rufus D. Edwards , Michael Johnson , Irma A. Rosas ,F. Espinosa , Omar R. Masera	Indoor particle size distributions in homes with open fires and improved Patsari Cookstoves and improved Patsari cook stoves	Atmospheric Environment 44 (2010) 2881-2886	2010	DB 129 Measurement Results Row 14 of 14	Mexico	Michoacan		Tanaco		Rural	Cross-sectional			8 to 32		Biomass			Open Fire , ICS(Patsari)	Mud floors with wood planks for walls	Indoor Kitchen	Enclosed	Windows, gaps between wall and roof			46	5 to 7												Wood; enclosed kitchen; ICS(Patsari)open fire			TSP				Gravimetric Cascade Impactor	1.25 m high, 1m away from stove and 1.5 m away from doors or windows
134	2	Kirk R Smith, John McCracken, Lisa Thompson, Rufus Edwards, Kyra N. Shields, Eduardo Canuz, Nigel Bruce	Personal and mother carbon monoxide exposures and kitchen levels: Methods and results from a randomised trial of woodfired chimney stoves in Guatemala (RESPIRE)	Journal of Exposure Science and Environmental Epidemiology (2010) 20: 406-416	2010	DB 134 General Study Descriptives	Guatemala			23 villages in SanMarcos region		Rural	Repeated Measures	2200-3000		10-13°C		Wood , Crop residues			Traditional, ICS(Plancha)	Mud wall,dirt floors and galvanised iron roof	Indoor Kitchen		Windows			40.6						534				CO	Area(Kitchen); Personal Exposures
134	2	Kirk R Smith, John McCracken, Lisa Thompson, Rufus Edwards, Kyra N. Shields, Eduardo Canuz, Nigel Bruce	Personal and mother carbon monoxide exposures and kitchen levels: Methods and results from a randomised trial of woodfired chimney stoves in Guatemala (RESPIRE)	Journal of Exposure Science and Environmental Epidemiology (2010) 20: 406-416	2010	DB 134 Measurement Result Row 1 of 12	Guatemala			23 villages in SanMarcos region		Rural	Repeated Measures	2200-3000		10-13°C		Wood , Crop residues			Traditional, ICS(Plancha)	Mud wall,dirt floors and galvanised iron roof	Indoor Kitchen		Windows			40.6						534				CO	Area(Kitchen); Personal Exposures
134	2	Kirk R Smith, John McCracken, Lisa Thompson, Rufus Edwards, Kyra N. Shields, Eduardo Canuz, Nigel Bruce	Personal and mother carbon monoxide exposures and kitchen levels: Methods and results from a randomised trial of woodfired chimney stoves in Guatemala (RESPIRE)	Journal of Exposure Science and Environmental Epidemiology (2010) 20: 406-416	2010	DB 134 Measurement Result Row 2 of 12	Guatemala			23 villages in SanMarcos region		Rural	Repeated Measures	2200-3000		10-13°C		Wood , Crop residues			Traditional, ICS(Plancha)	Mud wall,dirt floors and galvanised iron roof	Indoor Kitchen		Windows			40.6						534				CO	Area(Kitchen); Personal Exposures
134	2	Kirk R Smith, John McCracken, Lisa Thompson, Rufus Edwards, Kyra N. Shields, Eduardo Canuz, Nigel Bruce	Personal and mother carbon monoxide exposures and kitchen levels: Methods and results from a randomised trial of woodfired chimney stoves in Guatemala (RESPIRE)	Journal of Exposure Science and Environmental Epidemiology (2010) 20: 406-416	2010	DB 134 Measurement Result Row 3 of 12	Guatemala			23 villages in SanMarcos region		Rural	Repeated Measures	2200-3000		10-13°C		Wood , Crop residues			Traditional, ICS(Plancha)	Mud wall,dirt floors and galvanised iron roof	Indoor Kitchen		Windows			40.6						534				CO	Area(Kitchen); Personal Exposures
134	2	Kirk R Smith, John McCracken, Lisa Thompson, Rufus Edwards, Kyra N. Shields, Eduardo Canuz, Nigel Bruce	Personal and mother carbon monoxide exposures and kitchen levels: Methods and results from a randomised trial of woodfired chimney stoves in Guatemala (RESPIRE)	Journal of Exposure Science and Environmental Epidemiology (2010) 20: 406-416	2010	DB 134 Measurement Result Row 4 of 12	Guatemala			23 villages in SanMarcos region		Rural	Repeated Measures	2200-3000		10-13°C		Wood , Crop residues			Traditional, ICS(Plancha)	Mud wall,dirt floors and galvanised iron roof	Indoor Kitchen		Windows			40.6						534				CO	Area(Kitchen); Personal Exposures
134	2	Kirk R Smith, John McCracken, Lisa Thompson, Rufus Edwards, Kyra N. Shields, Eduardo Canuz, Nigel Bruce	Personal and mother carbon monoxide exposures and kitchen levels: Methods and results from a randomised trial of woodfired chimney stoves in Guatemala (RESPIRE)	Journal of Exposure Science and Environmental Epidemiology (2010) 20: 406-416	2010	DB 134 Measurement Result Row 5 of 12	Guatemala			23 villages in SanMarcos region		Rural	Repeated Measures	2200-3000		10-13°C		Wood , Crop residues			Traditional, ICS(Plancha)	Mud wall,dirt floors and galvanised iron roof	Indoor Kitchen		Windows			40.6						534				CO	Area(Kitchen); Personal Exposures
134	2	Kirk R Smith, John McCracken, Lisa Thompson, Rufus Edwards, Kyra N. Shields, Eduardo Canuz, Nigel Bruce	Personal and mother carbon monoxide exposures and kitchen levels: Methods and results from a randomised trial of woodfired chimney stoves in Guatemala (RESPIRE)	Journal of Exposure Science and Environmental Epidemiology (2010) 20: 406-416	2010	DB 134 Measurement Result Row 6 of 12	Guatemala			23 villages in SanMarcos region		Rural	Repeated Measures	2200-3000		10-13°C		Wood , Crop residues			Traditional, ICS(Plancha)	Mud wall,dirt floors and galvanised iron roof	Indoor Kitchen		Windows			40.6						534				CO	Area(Kitchen); Personal Exposures
134	2	Kirk R Smith, John McCracken, Lisa Thompson, Rufus Edwards, Kyra N. Shields, Eduardo Canuz, Nigel Bruce	Personal and mother carbon monoxide exposures and kitchen levels: Methods and results from a randomised trial of woodfired chimney stoves in Guatemala (RESPIRE)	Journal of Exposure Science and Environmental Epidemiology (2010) 20: 406-416	2010	DB 134 Measurement Result Row 7 of 12	Guatemala			23 villages in SanMarcos region		Rural	Repeated Measures	2200-3000		10-13°C		Wood , Crop residues			Traditional, ICS(Plancha)	Mud wall,dirt floors and galvanised iron roof	Indoor Kitchen		Windows			40.6						534				CO	Area(Kitchen); Personal Exposures
134	2	Kirk R Smith, John McCracken, Lisa Thompson, Rufus Edwards, Kyra N. Shields, Eduardo Canuz, Nigel Bruce	Personal and mother carbon monoxide exposures and kitchen levels: Methods and results from a randomised trial of woodfired chimney stoves in Guatemala (RESPIRE)	Journal of Exposure Science and Environmental Epidemiology (2010) 20: 406-416	2010	DB 134 Measurement Result Row 8 of 12	Guatemala			23 villages in SanMarcos region		Rural	Repeated Measures	2200-3000		10-13°C		Wood , Crop residues			Traditional, ICS(Plancha)	Mud wall,dirt floors and galvanised iron roof	Indoor Kitchen		Windows			40.6						534				CO	Area(Kitchen); Personal Exposures
134	2	Kirk R Smith, John McCracken, Lisa Thompson, Rufus Edwards, Kyra N. Shields, Eduardo Canuz, Nigel Bruce	Personal and mother carbon monoxide exposures and kitchen levels: Methods and results from a randomised trial of woodfired chimney stoves in Guatemala (RESPIRE)	Journal of Exposure Science and Environmental Epidemiology (2010) 20: 406-416	2010	DB 134 Measurement Result Row 9 of 12	Guatemala			23 villages in SanMarcos region		Rural	Repeated Measures	2200-3000		10-13°C		Wood , Crop residues			Traditional, ICS(Plancha)	Mud wall,dirt floors and galvanised iron roof	Indoor Kitchen		Windows			40.6						534				CO	Area(Kitchen); Personal Exposures
134	2	Kirk R Smith, John McCracken, Lisa Thompson, Rufus Edwards, Kyra N. Shields, Eduardo Canuz, Nigel Bruce	Personal and mother carbon monoxide exposures and kitchen levels: Methods and results from a randomised trial of woodfired chimney stoves in Guatemala (RESPIRE)	Journal of Exposure Science and Environmental Epidemiology (2010) 20: 406-416	2010	DB 134 Measurement Result Row 10 of 12	Guatemala			23 villages in SanMarcos region		Rural	Repeated Measures	2200-3000		10-13°C		Wood , Crop residues			Traditional, ICS(Plancha)	Mud wall,dirt floors and galvanised iron roof	Indoor Kitchen		Windows			40.6						534				CO	Area(Kitchen); Personal Exposures
134	2	Kirk R Smith, John McCracken, Lisa Thompson, Rufus Edwards, Kyra N. Shields, Eduardo Canuz, Nigel Bruce	Personal and mother carbon monoxide exposures and kitchen levels: Methods and results from a randomised trial of woodfired chimney stoves in Guatemala (RESPIRE)	Journal of Exposure Science and Environmental Epidemiology (2010) 20: 406-416	2010	DB 134 Measurement Result Row 11 of 12	Guatemala			23 villages in SanMarcos region		Rural	Repeated Measures	2200-3000		10-13°C		Wood , Crop residues			Traditional, ICS(Plancha)	Mud wall,dirt floors and galvanised iron roof	Indoor Kitchen		Windows			40.6						534				CO	Area(Kitchen); Personal Exposures
134	2	Kirk R Smith, John McCracken, Lisa Thompson, Rufus Edwards, Kyra N. Shields, Eduardo Canuz, Nigel Bruce	Personal and mother carbon monoxide exposures and kitchen levels: Methods and results from a randomised trial of woodfired chimney stoves in Guatemala (RESPIRE)	Journal of Exposure Science and Environmental Epidemiology (2010) 20: 406-416	2010	DB 134 Measurement Result Row 12 of 12	Guatemala			23 villages in SanMarcos region		Rural	Repeated Measures	2200-3000		10-13°C		Wood , Crop residues			Traditional, ICS(Plancha)	Mud wall,dirt floors and galvanised iron roof	Indoor Kitchen		Windows			40.6						534				CO	Area(Kitchen); Personal Exposures
135	2	Amanda Northcross, Zohir Chowdhury, John McCracken, Eduardo Canuz, Kirk R. Smith	Estimating personal PM 2.5 expsoures using CO measurements in Guatemalan households cooking with wood fuel	J Environ Monit 2010;12:873-8.	2010	DB 135 General Study Descriptives	Guatemala			23 villages in SanMarcos region		Rural	Repeated Measures	2200-3000		10-13°C		Wood , Crop residues			Traditional, ICS(Plancha)		Indoor Kitchen											63				PM 2.5, CO	Area (Kitchen);Personal Exposures
135	2	Amanda Northcross, Zohir Chowdhury, John McCracken, Eduardo Canuz, Kirk R. Smith	Estimating personal PM 2.5 expsoures using CO measurements in Guatemalan households cooking with wood fuel	J Environ Monit 2010;12:873-8.	2010	DB 135 Measurement Result Row 1 of 11	Guatemala			23 villages in SanMarcos region		Rural	Repeated Measures	2200-3000		10-13°C		Wood , Crop residues			Traditional, ICS(Plancha)		Indoor Kitchen											63				PM 2.5, CO	Area (Kitchen);Personal Exposures		Rural;Wood; Enclosed Kitchen;Traditional Stove			PM 2.5			Area (Kitchen)	Gravimetric	1m away from stove, 1.45m high and 1.5 m away from doors or windows
135	2	Amanda Northcross, Zohir Chowdhury, John McCracken, Eduardo Canuz, Kirk R. Smith	Estimating personal PM 2.5 expsoures using CO measurements in Guatemalan households cooking with wood fuel	J Environ Monit 2010;12:873-8.	2010	DB 135 Measurement Result Row 2 of 11	Guatemala			23 villages in SanMarcos region		Rural	Repeated Measures	2200-3000		10-13°C		Wood , Crop residues			Traditional, ICS(Plancha)		Indoor Kitchen											63				PM 2.5, CO	Area (Kitchen);Personal Exposures		Rural;Wood; Enclosed Kitchen;ICS (Plancha)			PM 2.5			Area (Kitchen)	Gravimetric	1m away from stove, 1.45m high and 1.5 m away from doors or windows
135	2	Amanda Northcross, Zohir Chowdhury, John McCracken, Eduardo Canuz, Kirk R. Smith	Estimating personal PM 2.5 expsoures using CO measurements in Guatemalan households cooking with wood fuel	J Environ Monit 2010;12:873-8.	2010	DB 135 Measurement Result Row 3 of 11	Guatemala			23 villages in SanMarcos region		Rural	Repeated Measures	2200-3000		10-13°C		Wood , Crop residues			Traditional, ICS(Plancha)		Indoor Kitchen											63				PM 2.5, CO	Area (Kitchen);Personal Exposures		Rural;Wood; Enclosed Kitchen;Traditional Stove			PM 2.5			Estimated Personal Exposures(Women)
135	2	Amanda Northcross, Zohir Chowdhury, John McCracken, Eduardo Canuz, Kirk R. Smith	Estimating personal PM 2.5 expsoures using CO measurements in Guatemalan households cooking with wood fuel	J Environ Monit 2010;12:873-8.	2010	DB 135 Measurement Result Row 4 of 11	Guatemala			23 villages in SanMarcos region		Rural	Repeated Measures	2200-3000		10-13°C		Wood , Crop residues			Traditional, ICS(Plancha)		Indoor Kitchen											63				PM 2.5, CO	Area (Kitchen);Personal Exposures		Rural;Wood; Enclosed Kitchen;ICS (Plancha)			PM 2.5			Estimated Personal Exposures(Women)
135	2	Amanda Northcross, Zohir Chowdhury, John McCracken, Eduardo Canuz, Kirk R. Smith	Estimating personal PM 2.5 expsoures using CO measurements in Guatemalan households cooking with wood fuel	J Environ Monit 2010;12:873-8.	2010	DB 135 Measurement Result Row 5 of 11	Guatemala			23 villages in SanMarcos region		Rural	Repeated Measures	2200-3000		10-13°C		Wood , Crop residues			Traditional, ICS(Plancha)		Indoor Kitchen											63				PM 2.5, CO	Area (Kitchen);Personal Exposures		RuralWood; Enclosed Kitchen;Traditional Stove			PM 2.5			Estimated Personal Exposures(Child)
135	2	Amanda Northcross, Zohir Chowdhury, John McCracken, Eduardo Canuz, Kirk R. Smith	Estimating personal PM 2.5 expsoures using CO measurements in Guatemalan households cooking with wood fuel	J Environ Monit 2010;12:873-8.	2010	DB 135 Measurement Result Row 6 of 11	Guatemala			23 villages in SanMarcos region		Rural	Repeated Measures	2200-3000		10-13°C		Wood , Crop residues			Traditional, ICS(Plancha)		Indoor Kitchen											63				PM 2.5, CO	Area (Kitchen);Personal Exposures		Rural;Wood; Enclosed Kitchen;ICS (Plancha)			PM 2.5			Estimated Personal Exposures(Child)
135	2	Amanda Northcross, Zohir Chowdhury, John McCracken, Eduardo Canuz, Kirk R. Smith	Estimating personal PM 2.5 expsoures using CO measurements in Guatemalan households cooking with wood fuel	J Environ Monit 2010;12:873-8.	2010	DB 135 Measurement Result Row 7 of 11	Guatemala			23 villages in SanMarcos region		Rural	Repeated Measures	2200-3000		10-13°C		Wood , Crop residues			Traditional, ICS(Plancha)		Indoor Kitchen											63				PM 2.5, CO	Area (Kitchen);Personal Exposures		Rural;Wood; Enclosed Kitchen;Traditional Stove			PM 2.5			Estimated Personal Exposures(Infant)
135	2	Amanda Northcross, Zohir Chowdhury, John McCracken, Eduardo Canuz, Kirk R. Smith	Estimating personal PM 2.5 expsoures using CO measurements in Guatemalan households cooking with wood fuel	J Environ Monit 2010;12:873-8.	2010	DB 135 Measurement Result Row 8 of 11	Guatemala			23 villages in SanMarcos region		Rural	Repeated Measures	2200-3000		10-13°C		Wood , Crop residues			Traditional, ICS(Plancha)		Indoor Kitchen											63				PM 2.5, CO	Area (Kitchen);Personal Exposures
135	2	Amanda Northcross, Zohir Chowdhury, John McCracken, Eduardo Canuz, Kirk R. Smith	Estimating personal PM 2.5 expsoures using CO measurements in Guatemalan households cooking with wood fuel	J Environ Monit 2010;12:873-8.	2010	DB 135 Measurement Result Row 9 of 11	Guatemala			23 villages in SanMarcos region		Rural	Repeated Measures	2200-3000		10-13°C		Wood , Crop residues			Traditional, ICS(Plancha)		Indoor Kitchen											63				PM 2.5, CO	Area (Kitchen);Personal Exposures
135	2	Amanda Northcross, Zohir Chowdhury, John McCracken, Eduardo Canuz, Kirk R. Smith	Estimating personal PM 2.5 expsoures using CO measurements in Guatemalan households cooking with wood fuel	J Environ Monit 2010;12:873-8.	2010	DB 135 Measurement Result Row 10 of 11	Guatemala			23 villages in SanMarcos region		Rural	Repeated Measures	2200-3000		10-13°C		Wood , Crop residues			Traditional, ICS(Plancha)		Indoor Kitchen											63				PM 2.5, CO	Area (Kitchen);Personal Exposures
135	2	Amanda Northcross, Zohir Chowdhury, John McCracken, Eduardo Canuz, Kirk R. Smith	Estimating personal PM 2.5 expsoures using CO measurements in Guatemalan households cooking with wood fuel	J Environ Monit 2010;12:873-8.	2010	DB 135 Measurement Result Row 11 of 11	Guatemala			23 villages in SanMarcos region		Rural	Repeated Measures	2200-3000		10-13°C		Wood , Crop residues			Traditional, ICS(Plancha)		Indoor Kitchen											63				PM 2.5, CO	Area (Kitchen);Personal Exposures
153	1	Dionisio KL, Arku RE, Hughes AF, Vallarino J, Carmichael H, Spengler JD, Agyei-Mensah S, Ezzati M.	Air Pollution in Accra Neighborhoods: Spatial, Socioeconomic, and Temporal Patterns	Environ Sci Techol 2010; 44: NO. 7	2010	DB153 General Study Descriptives	Ghana			Accra Metropolitan area ; Jamestown Ushertown; Asylum Down ; Nima; East Legon		Urban	Repeat Cross-sectional	0-30 m	Multi-year Continuous monitoring			Biomass, Electricity , LPG																	11			PM10, PM 2.5, CO	Ambient (PM 10, PM 2.5, CO)	Ambient 48hr PM 10, Ambient 48 hr PM 2.5
153	1	Dionisio KL, Arku RE, Hughes AF, Vallarino J, Carmichael H, Spengler JD, Agyei-Mensah S, Ezzati M.	Air Pollution in Accra Neighborhoods: Spatial, Socioeconomic, and Temporal Patterns	Environ Sci Techol 2010; 44: NO. 7	2010	DB153 Measurement Result Row 1 of 4	Ghana			Accra Metropolitan area ; Jamestown Ushertown; Asylum Down ; Nima; East Legon		Urban	Repeat Cross-sectional	0-30 m	Multi-year Continuous monitoring			Biomass, Electricity , LPG																	11			PM10, PM 2.5, CO	Ambient (PM 10, PM 2.5, CO)	Ambient 48hr PM 10, Ambient 48 hr PM 2.5	Urban; Biomass; Residential high biomass use area			PM 10			Ambient		Roof top
153	1	Dionisio KL, Arku RE, Hughes AF, Vallarino J, Carmichael H, Spengler JD, Agyei-Mensah S, Ezzati M.	Air Pollution in Accra Neighborhoods: Spatial, Socioeconomic, and Temporal Patterns	Environ Sci Techol 2010; 44: NO. 7	2010	DB153 Measurement Result Row 2 of 4	Ghana			Accra Metropolitan area ; Jamestown Ushertown; Asylum Down ; Nima; East Legon		Urban	Repeat Cross-sectional	0-30 m	Multi-year Continuous monitoring			Biomass, Electricity , LPG																	11			PM10, PM 2.5, CO	Ambient (PM 10, PM 2.5, CO)	Ambient 48hr PM 10, Ambient 48 hr PM 2.5	Urban; Biomass; Residential low biomass use area			PM 10			Ambient		Roof top
153	1	Dionisio KL, Arku RE, Hughes AF, Vallarino J, Carmichael H, Spengler JD, Agyei-Mensah S, Ezzati M.	Air Pollution in Accra Neighborhoods: Spatial, Socioeconomic, and Temporal Patterns	Environ Sci Techol 2010; 44: NO. 7	2010	DB 153 Measurement Result Row 3 of 4	Ghana			Accra Metropolitan area ; Jamestown Ushertown; Asylum Down ; Nima; East Legon		Urban	Repeat Cross-sectional	0-30 m	Multi-year Continuous monitoring			Biomass, Electricity , LPG																	11			PM10, PM 2.5, CO	Ambient (PM 10, PM 2.5, CO)	Ambient 48hr PM 10, Ambient 48 hr PM 2.5	Urban; Biomass; Residential high biomass use area			PM 2.5			Ambient		Roof top
153	1	Dionisio KL, Arku RE, Hughes AF, Vallarino J, Carmichael H, Spengler JD, Agyei-Mensah S, Ezzati M.	Air Pollution in Accra Neighborhoods: Spatial, Socioeconomic, and Temporal Patterns	Environ Sci Techol 2010; 44: NO. 7	2010	DB153 Measurement Result Row 4 of 4	Ghana			Accra Metropolitan area ; Jamestown Ushertown; Asylum Down ; Nima; East Legon		Urban	Repeat Cross-sectional	0-30 m	Multi-year Continuous monitoring			Biomass, Electricity , LPG																	11			PM10, PM 2.5, CO	Ambient (PM 10, PM 2.5, CO)	Ambient 48hr PM 10, Ambient 48 hr PM 2.5	Urban; Biomass; Residential low biomass use area			PM 2.5			Ambient		Roof top
110	6	Ding J, Zhong J, Yang Y, Li B, Shen G, Su Y, et al	Occurrence and exposure to polycyclic aromatic hydrocarbons and their derivatives in a rural Chinese home through biomass fuelled cooking	Environ Pollut. 2011 Dec 28. [Epub ahead of print]	2011	DB 110 General Descriptives	China								Summer, Winter			Biomass, Gas			Traditional Stove , Gas stove													1				PAHs	Area
110	6	Ding J, Zhong J, Yang Y, Li B, Shen G, Su Y, et al	Occurrence and exposure to polycyclic aromatic hydrocarbons and their derivatives in a rural Chinese home through biomass fuelled cooking	Environ Pollut. 2011 Dec 28. [Epub ahead of print]	2011	DB 110 Measurement Results Row 1 of 3	China								Summer, Winter			Biomass, Gas			Traditional Stove , Gas stove													1				PAHs	Area
110	6	Ding J, Zhong J, Yang Y, Li B, Shen G, Su Y, et al	Occurrence and exposure to polycyclic aromatic hydrocarbons and their derivatives in a rural Chinese home through biomass fuelled cooking	Environ Pollut. 2011 Dec 28. [Epub ahead of print]	2011	DB 110 Measurement Results Row 2 of 3	China								Summer, Winter			Biomass, Gas			Traditional Stove , Gas stove													1				PAHs	Area
110	6	Ding J, Zhong J, Yang Y, Li B, Shen G, Su Y, et al	Occurrence and exposure to polycyclic aromatic hydrocarbons and their derivatives in a rural Chinese home through biomass fuelled cooking	Environ Pollut. 2011 Dec 28. [Epub ahead of print]	2011	DB 110 Measurement Results Row 3 of 3	China								Summer, Winter			Biomass, Gas			Traditional Stove , Gas stove
112	5	Khalequzzaman Md, Kamijima M, Sakai K, Ebara T, Hoque BA, Nakajima T	Indoor air pollution and health of children in biomass fuel-using households of Bangladesh: comparison between urban and rural areas	Environ Health Prev; 16: 375-383	2011	DB 112 General Descriptives	Bangladesh					Rural, Urban			Summer, Winter			Wood, Dung			Traditional Stove	Corrugated Tin; Brick	Indoor Kitchen						3.6-4.7			2.4-3.6		81				PM,CO,NO2, VOCs	Area (Kitchen)
113	1	Lisouza F A, Owuor O P, Lalah J O	Variation in indoor levels of polycyclic aromatic hydrocarbons from burning various biomass types in the traditional grass-roofed households in Western Kenya	Environ Pollut;159:1810-5	2011	DB113 General Descriptives	Kenya
113	1	Lisouza F A, Owuor O P, Lalah J O	Variation in indoor levels of polycyclic aromatic hydrocarbons from burning various biomass types in the traditional grass-roofed households in Western Kenya	Environ Pollut;159:1810-5	2011	DB 113 Measurement Results Row 1 of 1	Kenya
117	2	Li Z, Sjödin A, Romanoff L C, Horton K, Fitzgerald C L, Eppler A et al	Evaluation of exposure reduction to indoor air pollution in stove intervention projects in Peru by urinary biomonitoring of polycyclic aromatic hydrocarbon metabolites	Environ Int;37:1157-63.	2011	DB 117 General Descriptives	Peru
117	2	Li Z, Sjödin A, Romanoff L C, Horton K, Fitzgerald C L, Eppler A et al	Evaluation of exposure reduction to indoor air pollution in stove intervention projects in Peru by urinary biomonitoring of polycyclic aromatic hydrocarbon metabolites	Environ Int;37:1157-63.	2011	DB 117 Measurement Results Row 1 of 1	Peru
121	1	Zhou Z, Dionisio KL, Arku RE, Quaye A, Hughes AF, Vallarino J, et al	Household and community poverty, biomass use, and air pollution in Accra, Ghana	PNAS; 108:11028-11033	2011	DB 121 General Descriptives	Ghana
128	2	Horacio Riojas-Rodriguez, Astrid Schilmann, Adriana Teresa Marron-Mares, Omar Masera, Zheng Li, Lovisa Romanoff, Andreas Sjödin, Leonora Rojas-Bracho, Larry L. Needham,and Isabelle Romieu	Impact of the Improved Patsari Biomass Stove on Urinary Polycyclic Aromatic Hydrocarbon Biomarkers and Carbon Monoxide Exposures in Rural Mexican Women	Environ Health Perspect 119:1301-1307 (2011)	2011	DB 128 General Study Descriptives	Mexico	Michoacan		Tanaco		Rural	RCT			8 to 32		Biomass			Open Fire , ICS(Patsari)	Mud floors with wood planks for walls	Indoor Kitchen	Enclosed	Windows, gaps between wall and roof			46						46		Women 18-44		CO, PAH biomarkers	Personal CO, Bio-monitoring for PAH
128	2	Horacio Riojas-Rodriguez, Astrid Schilmann, Adriana Teresa Marron-Mares, Omar Masera, Zheng Li, Lovisa Romanoff, Andreas Sjödin, Leonora Rojas-Bracho, Larry L. Needham,and Isabelle Romieu	Impact of the Improved Patsari Biomass Stove on Urinary Polycyclic Aromatic Hydrocarbon Biomarkers and Carbon Monoxide Exposures in Rural Mexican Women	Environ Health Perspect 119:1301-1307 (2011)	2011	DB 128 Measurement Results Row 1 of 4	Mexico	Michoacan		Tanaco		Rural	RCT			8 to 32		Biomass			Open Fire , ICS(Patsari)	Mud floors with wood planks for walls	Indoor Kitchen	Enclosed	Windows, gaps between wall and roof			46						46		Women 18-44		CO, PAH biomarkers	Personal CO, Bio-monitoring for PAH
128	2	Horacio Riojas-Rodriguez, Astrid Schilmann, Adriana Teresa Marron-Mares, Omar Masera, Zheng Li, Lovisa Romanoff, Andreas Sjödin, Leonora Rojas-Bracho, Larry L. Needham,and Isabelle Romieu	Impact of the Improved Patsari Biomass Stove on Urinary Polycyclic Aromatic Hydrocarbon Biomarkers and Carbon Monoxide Exposures in Rural Mexican Women	Environ Health Perspect 119:1301-1307 (2011)	2011	DB 128 Measurement Results Row 2 of 4	Mexico	Michoacan		Tanaco		Rural	RCT			8 to 32		Biomass			Open Fire , ICS(Patsari)	Mud floors with wood planks for walls	Indoor Kitchen	Enclosed	Windows, gaps between wall and roof			46						46		Women 18-44		CO, PAH biomarkers	Personal CO, Bio-monitoring for PAH
128	2	Horacio Riojas-Rodriguez, Astrid Schilmann, Adriana Teresa Marron-Mares, Omar Masera, Zheng Li, Lovisa Romanoff, Andreas Sjödin, Leonora Rojas-Bracho, Larry L. Needham,and Isabelle Romieu	Impact of the Improved Patsari Biomass Stove on Urinary Polycyclic Aromatic Hydrocarbon Biomarkers and Carbon Monoxide Exposures in Rural Mexican Women	Environ Health Perspect 119:1301-1307 (2011)	2011	DB 128 Measurement Results Row 3 of 4	Mexico	Michoacan		Tanaco		Rural	RCT			8 to 32		Biomass			Open Fire , ICS(Patsari)	Mud floors with wood planks for walls	Indoor Kitchen	Enclosed	Windows, gaps between wall and roof			46						46		Women 18-44		CO, PAH biomarkers	Personal CO, Bio-monitoring for PAH
128	2	Horacio Riojas-Rodriguez, Astrid Schilmann, Adriana Teresa Marron-Mares, Omar Masera, Zheng Li, Lovisa Romanoff, Andreas Sjödin, Leonora Rojas-Bracho, Larry L. Needham,and Isabelle Romieu	Impact of the Improved Patsari Biomass Stove on Urinary Polycyclic Aromatic Hydrocarbon Biomarkers and Carbon Monoxide Exposures in Rural Mexican Women	Environ Health Perspect 119:1301-1307 (2011)	2011	DB 128 Measurement Results Row 4 of 4	Mexico	Michoacan		Tanaco		Rural	RCT			8 to 32		Biomass			Open Fire , ICS(Patsari)	Mud floors with wood planks for walls	Indoor Kitchen	Enclosed	Windows, gaps between wall and roof			46						46		Women 18-44		CO, PAH biomarkers	Personal CO, Bio-monitoring for PAH
131	6	Yinlong Jin, Zhen Zhou ,Gongli He, Huangzhang Wei,J iang Liu, Fan Liu, Ning Tang,Bo Ying, Yangchang Liu, Guohua Hu,Hongwei Wang,Kalpana Balakrishnan,Kimberly Watson, Enis Baris, Majid Ezzati	Geographical, Spatial, and Temporal Distributions of Multiple Indoor Air Pollutants in Four Chinese Provinces	Environ. Sci. Technol. 2005, 39, 9431-9445	2011	DB 131 Measurement Result Row 8 of 16	China	Gansu, Ghuizhou, Shaanxi, Inner Mongolia				Rural	Repeated Measure	350-1400	Winter			Coal, Biomass, Crop Residues		Coal, Biomass	Traditional	Mud, or brick, wood and tile	Indoor Kitchen	Enclosed	Windows/gap between wall and roof									281 (457 household days)				PM 4, CO, SO2			Guizhou;Peak Winter;Coal, Biomass; Enclosed kitchen; Tradtional Stove			PM 4			Area(Bedroom)	Gravimetric
133	6	Jill Baumgartner, James J Schauer, Majid Ezzati, LinLiu, Chun Cheng, Jonathan Patz, Leonelo E. Bautista	Indoor air pollution and blood pressure in adult women living in rural China	Environ. Health Perspectives 119: 1390-1395 (2011)	2011	DB 133 General Study Descriptives	China	Yunnan Province		6 villages in Yunnan		Rural		2700	Summer/Winter			Biomass, Electricity, LPG		Wood, Crop Residues, Kerosene, Electricity	Traditional, ICS	Wood and earth with concret floors and tiled ceiling	Indoor Kitchen											8				PM 2.5	Personal Expsoure (PM 2.5)
133	6	Jill Baumgartner, James J Schauer, Majid Ezzati, LinLiu, Chun Cheng, Jonathan Patz, Leonelo E. Bautista	Indoor air pollution and blood pressure in adult women living in rural China	Environ. Health Perspectives 119: 1390-1395 (2011)	2011	DB 134 Measurement Result Row 1 of 2	China	Yunnan Province		6 villages in Yunnan		Rural		2700	Summer/Winter			Biomass, Electricity, LPG		Wood, Crop Residues, Kerosene, Electricity	Traditional, ICS	Wood and earth with concret floors and tiled ceiling	Indoor Kitchen													Women aged 25-90		PM 2.5			Women;Summer;Primarily Wood; Enclosed Kitchen;Traditional Stove			PM 2.5			Personal Exposure (Women)	Gravimetric	Worn on person
133	6	Jill Baumgartner, James J Schauer, Majid Ezzati, LinLiu, Chun Cheng, Jonathan Patz, Leonelo E. Bautista	Indoor air pollution and blood pressure in adult women living in rural China	Environ. Health Perspectives 119: 1390-1395 (2011)	2011	DB 134 Measurement Result Row 2 of 2	China	Yunnan Province		6 villages in Yunnan		Rural		2700	Summer/Winter			Biomass, Electricity, LPG		Wood, Crop Residues, Kerosene, Electricity	Traditional, ICS	Wood and earth with concret floors and tiled ceiling	Indoor Kitchen													Women aged 25-90		PM 2.5			Women;Winter;Primarily Wood; Enclosed Kitchen;Traditional Stove			PM 2.5			Personal Exposure (Women)	Gravimetric	Worn on person
137	6	Baumgartner J, Schauer JJ, Ezzati M, Lu L, Cheng C, Patz J, Bautista LE.	Patterns and predictors of personal exposure to indoor air pollution from biomass combustion among women and children in rural China	Indoor Air 2011; 21: 471-488	2011	DB 137 General Study Descriptives	China	Yunnan Province		6 villages 8-10 km west of Lijiang City		Rural	Repeated Measures	2700	Summer/Winter			Biomass, Electricity, LPG		Wood, Crop Residues, Kerosene, Electricity	Traditional, ICS	Wood and earth with concret floors and tiled ceiling	Indoor Kitchen	Enclosed with or without windows	Windows							Several hrs/day Unspecifed		335		Adult women(25-90) Children (5-14)		PM 2.5	Personal Exposures; Area (Kitchen)
137	6	Baumgartner J, Schauer JJ, Ezzati M, Lu L, Cheng C, Patz J, Bautista LE.	Patterns and predictors of personal exposure to indoor air pollution from biomass combustion among women and children in rural China	Indoor Air 2011; 21: 471-488	2011	DB 137 Measurement Result Row 1 of 24	China	Yunnan Province		6 villages 8-10 km west of Lijiang City		Rural	Repeated Measures	2700	Summer/Winter			Biomass, Electricity, LPG		Wood, Crop Residues, Kerosene, Electricity	Traditional, ICS	Wood and earth with concret floors and tiled ceiling	Indoor Kitchen	Enclosed with or without windows	Windows							Several hrs/day Unspecifed		335		Adult women(25-90) Children (5-14)		PM 2.5	Personal Exposures; Area (Kitchen)		Rural;Summer; Wood, LPG, Coal;Eelectricity; Enclosed Kitchens			PM 2.5			Personal Exposures (Women)	Gravimetric	Worn on person
137	6	Baumgartner J, Schauer JJ, Ezzati M, Lu L, Cheng C, Patz J, Bautista LE.	Patterns and predictors of personal exposure to indoor air pollution from biomass combustion among women and children in rural China	Indoor Air 2011; 21: 471-488	2011	DB 137 Measurement Result Row 2 of 24	China	Yunnan Province		6 villages 8-10 km west of Lijiang City		Rural	Repeated Measures	2700	Summer/Winter			Biomass, Electricity, LPG		Wood, Crop Residues, Kerosene, Electricity	Traditional, ICS	Wood and earth with concret floors and tiled ceiling	Indoor Kitchen	Enclosed with or without windows	Windows							Several hrs/day Unspecifed		335		Adult women(25-90) Children (5-14)		PM 2.5	Personal Exposures; Area (Kitchen)		Rural;Winter; Wood, LPG, Coal;Eelectricity; Enclosed Kitchens			PM 2.5			Personal Exposures (Women )	Gravimetric	Worn on person
137	6	Baumgartner J, Schauer JJ, Ezzati M, Lu L, Cheng C, Patz J, Bautista LE.	Patterns and predictors of personal exposure to indoor air pollution from biomass combustion among women and children in rural China	Indoor Air 2011; 21: 471-488	2011	DB 137 Measurement Result Row 3 of 24	China	Yunnan Province		6 villages 8-10 km west of Lijiang City		Rural	Repeated Measures	2700	Summer/Winter			Biomass, Electricity, LPG		Wood, Crop Residues, Kerosene, Electricity	Traditional, ICS	Wood and earth with concret floors and tiled ceiling	Indoor Kitchen	Enclosed with or without windows	Windows							Several hrs/day Unspecifed		335		Adult women(25-90) Children (5-14)		PM 2.5	Personal Exposures; Area (Kitchen)		Rural;Wood, LPG, Coal;Eelectricity; Enclosed Kitchens			PM 2.5			Personal Exposures (Women 25-49)	Gravimetric	Worn on person
137	6	Baumgartner J, Schauer JJ, Ezzati M, Lu L, Cheng C, Patz J, Bautista LE.	Patterns and predictors of personal exposure to indoor air pollution from biomass combustion among women and children in rural China	Indoor Air 2011; 21: 471-488	2011	DB 137 Measurement Result Row 4 of 24	China	Yunnan Province		6 villages 8-10 km west of Lijiang City		Rural	Repeated Measures	2700	Summer/Winter			Biomass, Electricity, LPG		Wood, Crop Residues, Kerosene, Electricity	Traditional, ICS	Wood and earth with concret floors and tiled ceiling	Indoor Kitchen	Enclosed with or without windows	Windows							Several hrs/day Unspecifed		335		Adult women(25-90) Children (5-14)		PM 2.5	Personal Exposures; Area (Kitchen)		Rural; Wood, LPG, Coal;Eelectricity; Enclosed Kitchens			PM 2.5			Personal Exposures (Women 50-69 )	Gravimetric	Worn on person
137	6	Baumgartner J, Schauer JJ, Ezzati M, Lu L, Cheng C, Patz J, Bautista LE.	Patterns and predictors of personal exposure to indoor air pollution from biomass combustion among women and children in rural China	Indoor Air 2011; 21: 471-488	2011	DB 137 Measurement Result Row 5 of 24	China	Yunnan Province		6 villages 8-10 km west of Lijiang City		Rural	Repeated Measures	2700	Summer/Winter			Biomass, Electricity, LPG		Wood, Crop Residues, Kerosene, Electricity	Traditional, ICS	Wood and earth with concret floors and tiled ceiling	Indoor Kitchen	Enclosed with or without windows	Windows							Several hrs/day Unspecifed		335		Adult women(25-90) Children (5-14)		PM 2.5	Personal Exposures; Area (Kitchen)		Rural;Wood, LPG, Coal;Eelectricity; Enclosed Kitchens			PM 2.5			Personal Exposures (Women>70 )	Gravimetric	Worn on person
137	6	Baumgartner J, Schauer JJ, Ezzati M, Lu L, Cheng C, Patz J, Bautista LE.	Patterns and predictors of personal exposure to indoor air pollution from biomass combustion among women and children in rural China	Indoor Air 2011; 21: 471-488	2011	DB 137 Measurement Result Row 6 of 24	China	Yunnan Province		6 villages 8-10 km west of Lijiang City		Rural	Repeated Measures	2700	Summer/Winter			Biomass, Electricity, LPG		Wood, Crop Residues, Kerosene, Electricity	Traditional, ICS	Wood and earth with concret floors and tiled ceiling	Indoor Kitchen	Enclosed with or without windows	Windows							Several hrs/day Unspecifed		335		Adult women(25-90) Children (5-14)		PM 2.5	Personal Exposures; Area (Kitchen)		Rural; Summer; Wood, LPG, Coal;Eelectricity; Enclosed Kitchens			PM 2.5			Personal Exposures (Women 25-49 )	Gravimetric	Worn on person
[truncated: 469 more rows]
[truncated: 116 more columns]

## Sheet: Sheet2
14	2	Brauer M, Bartlett K, Regalado-Pineda J, Perez-Padilla R	Assessment of particulate concentrations from domestic biomass combustion in rural Mexico	Environmental Science and Technology, 30: 104-109	1996		Mexico			San Jose de Solis	Rural		2450			wood		Traditional		Indoor Kitchen						21							22			PM, BaP, NO2	Area	Rural; wood; indoor kitchen; traditional stove	PM10	Area (Kitchen)	Gravimetric impactor	Breathing zone	µg/m3		9 hours	1143
